# Supplementary material for: An integrated Mg battery-powered iontophoresis patch for efficient and controllable transdermal drug delivery
Source: Nat Commun. 2023 Jan 18;14:297. doi: 10.1038/s41467-023-35990-7 (PMC9849227; doi:10.1038/s41467-023-35990-7)
Supplement: Supplementary file 4 — Source Data [file 41467_2023_35990_MOESM4_ESM.xlsx]

## Sheet: Fig.1
Fig. 1c							Fig. 1d						Fig. 1f									Fig. 1g
Sample	Drug loading capacity (mg g-1)			Average	Error bar		Wavenumber (cm-1)	PAAm	VH5	VH10	VH20		Strain	Stress (PAAm)	Strain	Stress (VH5)	Strain	Stress (VH10)	Strain	Stress (VH20)		ω (rad/s)	PAAm G'	PAAm G''	VH20 G'	VH20 G''
PAAm	1.66	2.03	1.74	1.81	0.19		400.174	57.3489	43.3489	34.132	13.4881		0	0.00172	0	0.09161	0	0.23704	0	-0.0292		100	21242.7	1023.09	15742.3	535.815
VH5	1.97	2.41	3.15	2.51	0.596		400.656	57.3959	43.3959	34.2064	13.7587		0.00248	0.00802	0.00248	0.08131	0	0.25651	0	-0.02806		79.4327	20846.8	772.829	15682.1	374.82
VH10	3.63	3.56	4.57	3.92	0.56		401.138	57.4418	43.4418	34.278	14.0356		0.00496	0.03435	0.00496	0.08417	0	0.23075	0.00248	-0.02748		63.0957	20548.5	663.66	15479.4	279.215
VH20	7.34	6.66	7.49	7.16	0.44		401.62	57.4858	43.4858	34.3432	14.2941		0.01984	0.0481	0.01488	0.142	0.00496	0.23418	0.01488	-0.02233		50.119	20306.6	601.503	15290.7	216.225
							402.102	57.5276	43.5276	34.3996	14.5147		0.03472	0.07443	0.03224	0.17864	0.02232	0.24792	0.03224	0.07329		39.8105	20120.7	578.138	15172.3	181.594
							402.584	57.5675	43.5675	34.4453	14.6834		0.05208	0.09619	0.05208	0.23819	0.03968	0.37332	0.0496	0.12826		31.623	19925.3	530.516	15058.2	159.121
							403.067	57.6053	43.6053	34.479	14.7916		0.06944	0.09276	0.06944	0.2588	0.05952	0.46722	0.06944	0.06413		25.1188	19748.6	520.975	14975.7	160.444
							403.549	57.6415	43.6415	34.5007	14.8363		0.0868	0.10535	0.08928	0.2004	0.07936	0.25422	0.08928	-0.02977		19.9526	19574.1	495.424	14828.7	159.092
							404.031	57.6754	43.6754	34.5104	14.819		0.10416	0.0939	0.10912	0.09619	0.09672	0.26109	0.10664	-0.05497		15.849	19400.1	494.012	14675.8	145.827
							404.513	57.7065	43.7065	34.5092	14.7464		0.12152	0.19238	0.12648	0.12597	0.11656	0.33667	0.124	-0.0229		12.5892	18896.5	479.695	14543.2	137.383
							404.995	57.7338	43.7338	34.4982	14.6295		0.13888	0.23361	0.14384	0.0836	0.13392	0.36874	0.14136	0.02748		10.0001	18690	480.805	14391	139.332
							405.477	57.7566	43.7566	34.4794	14.4824		0.15624	0.22216	0.1612	0.08131	0.15128	0.41454	0.15872	0.02977		7.94327	18452.8	469.983	14230.4	135.722
							405.959	57.7739	43.7739	34.4549	14.3214		0.1736	0.26224	0.17856	0.0836	0.16864	0.38305	0.1736	0.01775		6.30957	18239.9	461.937	14110.9	130.226
							406.442	57.7856	43.7856	34.4274	14.1631		0.19096	0.28972	0.19592	0.1128	0.186	0.44432	0.19096	0.04008		5.01186	18161.9	463.317	14036.3	126.415
							406.924	57.7917	43.7917	34.3994	14.0227		0.20832	0.32408	0.21328	0.09505	0.20336	0.47409	0.20832	0.03321		3.98105	17976.3	433.951	13982.9	133.372
							407.406	57.7933	43.7933	34.3736	13.9129		0.22568	0.36416	0.23064	0.1002	0.22072	0.5073	0.22568	0.0166		3.16229	17859.5	460.232	13891.2	137.526
							407.888	57.7915	43.7915	34.3526	13.8421		0.24304	0.44432	0.24552	0.12826	0.23808	0.53364	0.24304	0.02233		2.51189	17764.4	420.652	13836.3	129.887
							408.37	57.7881	43.7881	34.3384	13.8144		0.2604	0.43286	0.26288	0.11795	0.25544	0.55425	0.2604	0.02061		1.99526	17598.6	460.326	13756.6	115.441
							408.852	57.7739	43.7739	34.3129	13.8243		0.27776	0.46035	0.28024	0.16147	0.2728	0.57028	0.27776	0.02061		1.5849	17599.1	494.513	13690	116.519
							409.334	57.7663	43.7663	34.2986	13.8545		0.29512	0.48898	0.2976	0.17177	0.28768	0.59547	0.29512	0.01718		1.25892	17440.3	618.371	13596.5	127.477
							409.817	57.7666	43.7666	34.3106	13.9344		0.31248	0.51417	0.31496	0.18093	0.30504	0.60922	0.31248	0.0166		1	17370.8	726.85	13450.6	123.196
							410.299	57.7694	43.7694	34.3297	14.0304		0.32984	0.54852	0.32984	0.18208	0.3224	0.62525	0.32984	0.01603		0.79433	17799.6	817.093	13380.9	134.696
							410.781	57.7745	43.7745	34.3542	14.1297		0.3472	0.5886	0.3472	0.17463	0.33728	0.64243	0.3472	0.01889		0.63096	17543.6	807.578	13211.5	145.418
							411.263	57.7814	43.7814	34.3821	14.22		0.36456	0.62067	0.36456	0.18666	0.35464	0.65617	0.36456	0.02806		0.50119	17806.7	706.994	13068.2	148.146
							411.745	57.789	43.789	34.4108	14.2904		0.38192	0.64013	0.38192	0.2233	0.372	0.67907	0.38192	0.03264		0.39811	17731.1	725.998	12898.4	156.09
							412.227	57.7963	43.7963	34.438	14.3329		0.39928	0.65044	0.39928	0.23819	0.38688	0.68594	0.39928	0.02863		0.31623	17447.3	699.017	12750	125.096
							412.709	57.8022	43.8022	34.4615	14.344		0.41664	0.66647	0.41664	0.24392	0.40424	0.69854	0.41416	0.02233		0.25119	17194.5	617.033	12497.2	118.938
							413.191	57.8048	43.8048	34.4787	14.3153		0.43152	0.72373	0.434	0.22044	0.4216	0.70541	0.43152	0.02863		0.19953	17197.4	760.092	12199.9	111.728
							413.674	57.8045	43.8045	34.4819	14.2524		0.44888	0.71686	0.45136	0.22559	0.43896	0.69567	0.44888	0.08245		0.15849	16546.8	764.44	11772.1	113.314
							414.156	57.799	43.799	34.4819	14.1813		0.46624	0.75808	0.46624	0.23361	0.45384	0.74091	0.46624	0.10993		0.12589	15973.1	662.375	11321.8	114.341
							414.638	57.7918	43.7918	34.4855	14.1016		0.48112	0.77984	0.4836	0.23704	0.4712	0.75694	0.4836	0.08703		0.1	14990.6	663.804	10918.2	109.157
							415.12	57.7745	43.7745	34.4654	13.9971		0.49848	0.80045	0.50096	0.24048	0.48856	0.77412	0.50096	0.08703
							415.602	57.7501	43.7501	34.4302	13.8893		0.51584	0.8142	0.51832	0.2359	0.50592	0.80504	0.51584	0.07443
							416.084	57.7191	43.7191	34.3791	13.7863		0.53072	0.83595	0.5332	0.24563	0.52328	0.81763	0.5332	0.06814
							416.566	57.6827	43.6827	34.3121	13.6949		0.54808	0.85886	0.55056	0.27712	0.54064	0.83595	0.55056	0.08589
							417.048	57.6443	43.6443	34.2338	13.624		0.56544	0.88634	0.56792	0.28514	0.55552	0.8497	0.56544	0.08989
							417.531	57.6052	43.6052	34.1426	13.5698		0.58032	0.91153	0.58528	0.3069	0.57288	0.85084	0.5828	0.08703
							418.013	57.5705	43.5705	34.0466	13.5448		0.59768	0.931	0.60016	0.30575	0.59024	0.87145	0.59768	0.08474
							418.495	57.5466	43.5466	33.9591	13.5482		0.61504	0.9539	0.61752	0.29087	0.6076	0.8852	0.61504	0.08646
							418.977	57.5352	43.5352	33.8824	13.5777		0.6324	0.97337	0.63488	0.29716	0.62248	0.90008	0.6324	0.08818
							419.459	57.5329	43.5329	33.8175	13.5941		0.64976	0.9894	0.64976	0.30404	0.63984	0.91153	0.64728	0.09963
							419.941	57.544	43.544	33.7775	13.6175		0.66464	0.99627	0.66712	0.30232	0.6572	0.89035	0.66464	0.10135
							420.423	57.5641	43.5641	33.7618	13.6361		0.682	1.00887	0.68448	0.30461	0.67456	0.90237	0.682	0.10306
							420.906	57.5902	43.5902	33.7645	13.6401		0.69936	1.01803	0.69936	0.30747	0.68944	0.94245	0.69936	0.10192
							421.388	57.6151	43.6151	33.7682	13.6244		0.71672	1.03177	0.71672	0.30633	0.7068	1.0375	0.71424	0.10364
							421.87	57.6427	43.6427	33.7863	13.5987		0.7316	1.05124	0.73408	0.31491	0.72416	1.01231	0.7316	0.10764
							422.352	57.6708	43.6708	33.8159	13.5677		0.74896	1.06727	0.74896	0.31835	0.73904	1.02261	0.74896	0.11566
							422.834	57.6952	43.6952	33.8466	13.5232		0.76632	1.09934	0.76632	0.31949	0.7564	1.02834	0.76632	0.11566
							423.316	57.7145	43.7145	33.872	13.4757		0.78368	1.11995	0.78368	0.32408	0.77376	1.00143	0.78368	0.10936
							423.798	57.7293	43.7293	33.8959	13.4186		0.79856	1.14858	0.80104	0.33037	0.78864	1.0146	0.80104	0.11394
							424.281	57.7451	43.7451	33.9313	13.3827		0.81592	1.17263	0.81592	0.33266	0.806	1.0312	0.81592	0.1649
							424.763	57.7587	43.7587	33.9667	13.3595		0.8308	1.19209	0.83328	0.33438	0.82336	1.10392	0.83328	0.12539
							425.245	57.7705	43.7705	34.0007	13.3516		0.84816	1.20927	0.85064	0.33953	0.84072	1.08445	0.85064	0.15345
							425.727	57.7806	43.7806	34.032	13.3593		0.86552	1.22874	0.868	0.33495	0.8556	1.11079	0.86552	0.13284
							426.209	57.7891	43.7891	34.0593	13.3809		0.88288	1.2505	0.88536	0.33667	0.87296	1.11766	0.88288	0.13455
							426.691	57.7965	43.7965	34.0816	13.4132		0.89776	1.26767	0.90024	0.33953	0.89032	1.1211	0.90024	0.14486
							427.173	57.8025	43.8025	34.0978	13.4447		0.91512	1.29401	0.9176	0.33667	0.90768	1.1314	0.9176	0.15288
							427.656	57.8086	43.8086	34.1104	13.4718		0.93248	1.30546	0.93496	0.33553	0.92504	1.12453	0.93496	0.14944
							428.138	57.8159	43.8159	34.1189	13.5072		0.94736	1.31577	0.95232	0.33896	0.93992	1.13713	0.94984	0.142
							428.62	57.8209	43.8209	34.1155	13.5389		0.96472	1.32951	0.9672	0.34469	0.95728	1.17606	0.9672	0.13742
							429.102	57.8236	43.8236	34.1025	13.5378		0.98208	1.35127	0.98456	0.34011	0.97464	1.18751	0.98208	0.13513
							429.584	57.8258	43.8258	34.0824	13.5186		0.99696	1.38333	1.00192	0.33553	0.98952	1.2024	0.99944	0.13971
							430.066	57.8274	43.8274	34.0539	13.4886		1.01432	1.39822	1.01928	0.33324	1.00688	1.21614	1.0168	0.13971
							430.548	57.8281	43.8281	34.0186	13.445		1.03168	1.40738	1.03416	0.3298	1.02424	1.22072	1.03168	0.13398
							431.031	57.8276	43.8276	33.9776	13.3913		1.04904	1.4154	1.05152	0.33324	1.03912	1.22874	1.04904	0.13112
							431.513	57.8255	43.8255	33.9423	13.3591		1.0664	1.43372	1.0664	0.33152	1.05896	1.24935	1.0664	0.13856
							431.995	57.8223	43.8223	33.895	13.2996		1.08376	1.50243	1.08376	0.33095	1.07384	1.27225	1.08128	0.14944
							432.477	57.8181	43.8181	33.8474	13.256		1.10112	1.48983	1.10112	0.32637	1.0912	1.29401	1.09864	0.15803
							432.959	57.8138	43.8138	33.8064	13.2183		1.11848	1.51044	1.116	0.32694	1.10856	1.30661	1.116	0.16147
							433.441	57.8088	43.8088	33.77	13.1948		1.13336	1.52075	1.13336	0.33438	1.12344	1.31119	1.13336	0.16147
							433.923	57.7995	43.7995	33.7313	13.1788		1.15072	1.53678	1.15072	0.34183	1.1408	1.31806	1.15072	0.16547
							434.406	57.7891	43.7891	33.6972	13.1709		1.16808	1.55052	1.16808	0.3424	1.15568	1.31004	1.16808	0.17692
							434.888	57.7781	43.7781	33.6679	13.1681		1.18296	1.58144	1.18544	0.34068	1.17304	1.35356	1.18296	0.19238
							435.37	57.7688	43.7688	33.6458	13.1882		1.20032	1.60549	1.2028	0.34641	1.18792	1.36616	1.20032	0.19353
							435.852	57.7496	43.7496	33.6026	13.1936		1.21768	1.63183	1.21768	0.3487	1.20528	1.37875	1.21768	0.18838
							436.334	57.7388	43.7388	33.5769	13.1911		1.23504	1.65359	1.23504	0.36015	1.22264	1.39135	1.23504	0.19525
							436.816	57.7328	43.7328	33.5715	13.2125		1.24992	1.66733	1.2524	0.39851	1.24	1.36959	1.24992	0.20384
							437.298	57.7275	43.7275	33.5706	13.226		1.26728	1.68451	1.26976	0.39965	1.25488	1.41196	1.26728	0.20899
							437.78	57.7238	43.7238	33.5688	13.2311		1.28464	1.68451	1.28464	0.36645	1.27224	1.42227	1.28464	0.217
							438.262	57.7187	43.7187	33.5732	13.2204		1.29952	1.70741	1.302	0.37332	1.2896	1.43143	1.302	0.21872
							438.745	57.7127	43.7127	33.5788	13.1945		1.31688	1.78413	1.31936	0.35843	1.30696	1.46235	1.31688	0.21643
							439.227	57.7055	43.7055	33.5834	13.1536		1.33424	1.82078	1.33424	0.35843	1.32432	1.4738	1.33424	0.2233
							439.709	57.6972	43.6972	33.585	13.0989		1.34912	1.81849	1.3516	0.38191	1.34168	1.49441	1.3516	0.23819
							440.191	57.688	43.688	33.5823	13.0333		1.36648	1.84024	1.36896	0.37732	1.35656	1.51159	1.36648	0.23819
							440.673	57.6784	43.6784	33.5743	12.9611		1.38384	1.85513	1.38632	0.37561	1.37392	1.52762	1.38384	0.23933
							441.155	57.6688	43.6688	33.5606	12.8872		1.39872	1.86429	1.4012	0.37217	1.39128	1.54136	1.4012	0.24506
							441.637	57.6598	43.6598	33.5415	12.8174		1.41608	1.87002	1.41856	0.37561	1.40864	1.55854	1.41608	0.24678
							442.12	57.6519	43.6519	33.5175	12.757		1.43344	1.85971	1.43592	0.37561	1.42352	1.57114	1.43344	0.25308
							442.602	57.6449	43.6449	33.4902	12.7086		1.4508	1.87174	1.4508	0.37904	1.44088	1.57572	1.4508	0.2525
							443.084	57.6384	43.6384	33.4569	12.6696		1.46568	1.91468	1.46816	0.38248	1.45824	1.5906	1.46568	0.24907
							443.566	57.6338	43.6338	33.4155	12.6466		1.48304	1.92384	1.48552	0.37732	1.4756	1.65588	1.48304	0.24621
							444.048	57.6312	43.6312	33.3796	12.6579		1.5004	1.95934	1.5004	0.38133	1.49296	1.68107	1.5004	0.2485
							444.53	57.629	43.629	33.3425	12.684		1.51776	1.99026	1.51776	0.38076	1.50784	1.66962	1.51528	0.24964
							445.012	57.6268	43.6268	33.3052	12.7186		1.53264	2.00744	1.53512	0.38477	1.5252	1.68909	1.53264	0.24907
							445.495	57.6245	43.6245	33.2687	12.757		1.55	2.04293	1.55	0.39679	1.54256	1.68451	1.55	0.25308
							445.977	57.622	43.622	33.2328	12.7996		1.56736	2.07042	1.56736	0.4071	1.55744	1.68565	1.56736	0.25708
							446.459	57.6195	43.6195	33.1996	12.8365		1.58472	2.08531	1.58472	0.41225	1.5748	1.68737	1.58224	0.25995
							446.941	57.6171	43.6171	33.1701	12.8632		1.5996	2.11508	1.5996	0.44088	1.58968	1.76581	1.5996	0.26911
							447.423	57.6151	43.6151	33.1451	12.8763		1.61696	2.12882	1.61696	0.42199	1.60704	1.74749	1.61696	0.27541
							447.905	57.6135	43.6135	33.1249	12.8737		1.63432	2.14485	1.63432	0.41912	1.6244	1.78184	1.63432	0.28686
							448.387	57.6125	43.6125	33.1093	12.8551		1.65168	2.17921	1.65168	0.42141	1.63928	1.78528	1.6492	0.29602
							448.87	57.6118	43.6118	33.0978	12.8211		1.66656	2.19982	1.66904	0.42542	1.65664	1.80246	1.66656	0.32866
							449.352	57.6114	43.6114	33.0894	12.7741		1.68392	2.22616	1.68392	0.42485	1.674	1.81849	1.68392	0.33324
							449.834	57.6111	43.6111	33.0858	12.7306		1.70128	2.23532	1.70128	0.42771	1.69136	1.80131	1.70128	0.30919
							450.316	57.6108	43.6108	33.0819	12.6692		1.71616	2.25708	1.71864	0.43344	1.70624	1.84254	1.71616	0.31377
							450.798	57.6144	43.6144	33.0887	12.6292		1.73352	2.26853	1.736	0.46493	1.7236	1.86315	1.73352	0.31949
							451.28	57.6134	43.6134	33.0854	12.5667		1.75088	2.28571	1.75088	0.46264	1.74096	1.87918	1.75088	0.31949
							451.762	57.6131	43.6131	33.0837	12.5155		1.76576	2.31777	1.76824	0.44661	1.75832	1.88949	1.76824	0.31491
							452.245	57.6125	43.6125	33.081	12.4755		1.78312	2.32235	1.7856	0.45119	1.77568	1.90094	1.78312	0.32064
							452.727	57.6097	43.6097	33.0716	12.4428		1.80048	2.34182	1.80296	0.45462	1.79056	1.88204	1.80048	0.31892
							453.209	57.6061	43.6061	33.0595	12.4247		1.81784	2.36815	1.81784	0.45519	1.80792	1.88949	1.81784	0.31262
							453.691	57.6037	43.6037	33.0511	12.4295		1.8352	2.44603	1.8352	0.45119	1.82528	1.93186	1.83272	0.31549
							454.173	57.5995	43.5995	33.0377	12.446		1.85008	2.48725	1.85256	0.45348	1.84264	1.94674	1.85008	0.31778
							454.655	57.5929	43.5929	33.018	12.4706		1.86744	2.47465	1.86744	0.45176	1.85752	1.95934	1.86744	0.31377
							455.137	57.5836	43.5836	32.9912	12.4985		1.8848	2.50328	1.8848	0.4592	1.87488	1.98797	1.8848	0.31491
							455.62	57.5718	43.5718	32.9573	12.5247		1.90216	2.51015	1.90216	0.46321	1.89224	1.9914	1.89968	0.32121
							456.102	57.5582	43.5582	32.9171	12.544		1.91952	2.51817	1.91952	0.47123	1.9096	1.99942	1.91704	0.31778
							456.584	57.544	43.544	32.8725	12.5524		1.9344	2.53191	1.9344	0.47581	1.92696	2.0269	1.9344	0.31377
							457.066	57.5305	43.5305	32.8258	12.5466		1.95176	2.52046	1.95176	0.4781	1.94184	2.0395	1.95176	0.32121
							457.548	57.526	43.526	32.8051	12.5672		1.96912	2.56512	1.96912	0.48554	1.9592	2.04752	1.96912	0.32866
							458.03	57.5219	43.5219	32.7704	12.5437		1.984	2.59489	1.98648	0.48955	1.97408	2.07271	1.984	0.33266
							458.512	57.5233	43.5233	32.744	12.5063		2.00136	2.62009	2.00136	0.49928	1.99144	2.08416	2.00136	0.34297
							458.994	57.5241	43.5241	32.7148	12.4401		2.01872	2.65101	2.01872	0.50157	2.0088	2.10363	2.01872	0.34927
							459.477	57.5284	43.5284	32.6902	12.3788		2.0336	2.67276	2.03608	0.50501	2.02368	2.11737	2.03608	0.35041
							459.959	57.5347	43.5347	32.6703	12.3172		2.05096	2.67963	2.05344	0.49985	2.04104	2.11851	2.05096	0.35156
							460.441	57.5407	43.5407	32.6511	12.2562		2.06832	2.70254	2.0708	0.49928	2.0584	2.12539	2.06832	0.35786
							460.923	57.5406	43.5406	32.6234	12.1912		2.08568	2.72429	2.08568	0.50329	2.07576	2.1208	2.08568	0.36816
							461.405	57.5481	43.5481	32.618	12.1612		2.10056	2.74949	2.10304	0.50501	2.09312	2.16318	2.10304	0.37389
							461.887	57.5549	43.5549	32.6163	12.1475		2.11792	2.79071	2.1204	0.50329	2.11048	2.17119	2.11792	0.38362
							462.369	57.5605	43.5605	32.6172	12.1504		2.1328	2.81362	2.13776	0.50215	2.12536	2.1815	2.13528	0.41454
							462.851	57.5649	43.5649	32.6199	12.1687		2.15016	2.84224	2.15264	0.50844	2.14272	2.18837	2.15264	0.4134
							463.334	57.5679	43.5679	32.6237	12.2002		2.16752	2.86858	2.17	0.53707	2.16008	2.20554	2.17	0.39622
							463.816	57.5695	43.5695	32.6278	12.2411		2.1824	2.87889	2.18736	0.55196	2.17744	2.23875	2.18488	0.40939
							464.298	57.5696	43.5696	32.6314	12.2865		2.19976	2.89378	2.20472	0.56685	2.19232	2.27082	2.20224	0.41798
							464.78	57.5684	43.5684	32.6336	12.3311		2.21712	2.90981	2.2196	0.57372	2.20968	2.29143	2.21712	0.41683
							465.262	57.5657	43.5657	32.6334	12.3694		2.232	2.98424	2.23696	0.55482	2.22456	2.30403	2.23448	0.42084
							465.744	57.5618	43.5618	32.6301	12.3962		2.24936	3.00486	2.25432	0.56456	2.24192	2.32579	2.25184	0.42199
							466.226	57.5566	43.5566	32.621	12.4032		2.26672	2.98997	2.2692	0.57028	2.25928	2.33609	2.26672	0.4174
							466.709	57.5557	43.5557	32.6211	12.4065		2.28408	3.00486	2.28656	0.56742	2.27664	2.34525	2.28408	0.4174
							467.191	57.5499	43.5499	32.6046	12.3775		2.29896	3.00486	2.30392	0.56914	2.294	2.35556	2.30144	0.41969
							467.673	57.5444	43.5444	32.5887	12.3417		2.31632	3.03005	2.3188	0.572	2.30888	2.34468	2.31632	0.42027
							468.155	57.5387	43.5387	32.5681	12.2886		2.33368	3.05295	2.33616	0.57543	2.32624	2.37961	2.33368	0.42657
							468.637	57.5325	43.5325	32.5442	12.2235		2.35104	3.1354	2.35104	0.58059	2.34112	2.40136	2.35104	0.45462
							469.119	57.5259	43.5259	32.517	12.1504		2.3684	3.18579	2.3684	0.61494	2.35848	2.41282	2.3684	0.47294
							469.601	57.5204	43.5204	32.4999	12.1011		2.38328	3.16975	2.38576	0.61151	2.37584	2.41854	2.38576	0.48325
							470.084	57.5124	43.5124	32.4689	12.0274		2.40064	3.19609	2.40312	0.58689	2.39072	2.42885	2.40312	0.48325
							470.566	57.504	43.504	32.4361	11.9586		2.418	3.21442	2.418	0.59089	2.40808	2.41797	2.42048	0.46493
							471.048	57.496	43.496	32.403	11.8997		2.43536	3.23045	2.43536	0.59605	2.42296	2.4632	2.43536	0.47409
							471.53	57.4895	43.4895	32.3711	11.8549		2.45272	3.23732	2.45272	0.59719	2.44032	2.48496	2.45272	0.48153
							472.012	57.4856	43.4856	32.3423	11.8276		2.4676	3.25679	2.47008	0.59891	2.45768	2.48839	2.47008	0.48268
							472.494	57.4855	43.4855	32.3184	11.8199		2.48496	3.2648	2.48744	0.59376	2.47256	2.49641	2.48496	0.48268
							472.976	57.4893	43.4893	32.2977	11.8384		2.50232	3.28427	2.5048	0.59605	2.48992	2.50672	2.50232	0.48554
							473.459	57.4963	43.4963	32.2833	11.859		2.51968	3.36214	2.51968	0.60235	2.50728	2.58115	2.51968	0.48726
							473.941	57.5068	43.5068	32.274	11.8898		2.53456	3.38962	2.53704	0.60979	2.52464	2.55939	2.53456	0.49356
							474.423	57.5193	43.5193	32.2695	11.9271		2.55192	3.3839	2.5544	0.61551	2.542	2.58001	2.55192	0.50501
							474.905	57.5363	43.5363	32.2809	11.9854		2.5668	3.42054	2.57176	0.61838	2.55688	2.5823	2.56928	0.50558
							475.387	57.5534	43.5534	32.2965	12.0428		2.58416	3.43657	2.58664	0.62353	2.57424	2.58459	2.58664	0.50329
							475.869	57.5712	43.5712	32.3194	12.0944		2.60152	3.45604	2.604	0.62639	2.5916	2.57829	2.604	0.50558
							476.351	57.5857	43.5857	32.3407	12.1218		2.61888	3.47665	2.62136	0.6367	2.60896	2.62925	2.61888	0.51474
							476.834	57.5988	43.5988	32.3616	12.1427		2.63376	3.48581	2.63872	0.66189	2.62384	2.65902	2.63624	0.52505
							477.316	57.6033	43.6033	32.374	12.1697		2.65112	3.50185	2.6536	0.6722	2.6412	2.67047	2.65112	0.56341
							477.798	57.6075	43.6075	32.3748	12.1587		2.66848	3.51559	2.67096	0.67678	2.65856	2.68192	2.66848	0.58631
							478.28	57.6139	43.6139	32.3853	12.1222		2.68584	3.53849	2.68832	0.65903	2.67592	2.67963	2.68336	0.6012
							478.762	57.6205	43.6205	32.3959	12.0782		2.70072	3.60949	2.7032	0.66304	2.69328	2.67734	2.70072	0.59433
							479.244	57.6264	43.6264	32.4032	12.0255		2.71808	3.65759	2.72056	0.66705	2.71064	2.71513	2.71808	0.57257
							479.726	57.6315	43.6315	32.4071	11.9686		2.73544	3.64843	2.73544	0.67048	2.72552	2.73002	2.73544	0.58001
							480.209	57.6359	43.6359	32.4068	11.913		2.7528	3.67591	2.7528	0.67678	2.74288	2.74949	2.75032	0.58345
							480.691	57.6408	43.6408	32.4064	11.8664		2.77016	3.70454	2.77016	0.68365	2.76024	2.7575	2.76768	0.58975
							481.173	57.6453	43.6453	32.3892	11.8319		2.78504	3.72515	2.78504	0.71457	2.77512	2.76438	2.78504	0.5886
							481.655	57.6463	43.6463	32.3747	11.8063		2.8024	3.74805	2.8024	0.72259	2.79248	2.77697	2.8024	0.59089
							482.137	57.6452	43.6452	32.3583	11.7952		2.81976	3.76981	2.81976	0.70025	2.80984	2.79071	2.81728	0.61952
							482.619	57.6419	43.6419	32.3423	11.7986		2.83464	3.7847	2.83712	0.7014	2.82472	2.77525	2.83464	0.59891
							483.101	57.6397	43.6397	32.3186	11.8213		2.852	3.80302	2.852	0.70197	2.84208	2.81247	2.852	0.6075
							483.583	57.6376	43.6376	32.295	11.8552		2.86936	3.81447	2.86936	0.70598	2.85944	2.83423	2.86936	0.62067
							484.066	57.6362	43.6362	32.2733	11.8969		2.88672	3.8431	2.88672	0.70426	2.8768	2.84339	2.88672	0.62582
							484.548	57.6366	43.6366	32.254	11.9469		2.9016	3.91868	2.90408	0.70197	2.89168	2.86744	2.9016	0.62639
							485.03	57.6417	43.6417	32.2318	11.9993		2.91896	3.88891	2.91896	0.70541	2.90904	2.87889	2.91896	0.63212
							485.512	57.6469	43.6469	32.2228	12.039		2.93632	3.91753	2.93632	0.73175	2.9264	2.89492	2.93632	0.6367
							485.994	57.6547	43.6547	32.2188	12.0665		2.95368	3.94158	2.95368	0.73976	2.94376	2.92355	2.95368	0.63842
							486.476	57.6649	43.6649	32.2214	12.089		2.96856	4.01258	2.97104	0.74434	2.96112	2.94073	2.96856	0.64243
							486.958	57.6769	43.6769	32.2266	12.0839		2.98592	3.99769	2.9884	0.73461	2.976	2.95676	2.98592	0.64643
							487.44	57.6898	43.6898	32.2337	12.0672		3.0008	4.01716	3.00328	0.74377	2.99336	2.96019	3.00328	0.64643
							487.923	57.7026	43.7026	32.2445	12.0271		3.01816	4.02518	3.02064	0.75522	3.01072	2.97279	3.01816	0.65559
							488.405	57.7148	43.7148	32.2564	11.9702		3.03552	4.03892	3.038	0.76267	3.02808	2.9831	3.03552	0.66017
							488.887	57.7257	43.7257	32.2697	11.906		3.0504	4.10419	3.05536	0.76553	3.04296	3.006	3.05288	0.69052
							489.369	57.7349	43.7349	32.2853	11.847		3.06776	4.13855	3.07024	0.77297	3.06032	3.02432	3.06776	0.69625
							489.851	57.7425	43.7425	32.3018	11.7935		3.08512	4.12824	3.0876	0.78213	3.07768	3.03348	3.08512	0.6785
							490.333	57.7486	43.7486	32.3193	11.7511		3.10248	4.15458	3.10496	0.78786	3.09504	3.04837	3.1	0.68365
							490.815	57.7537	43.7537	32.3378	11.7224		3.11984	4.17519	3.11984	0.78442	3.10992	3.06097	3.11736	0.69281
							491.298	57.7583	43.7583	32.3568	11.7112		3.1372	4.19466	3.1372	0.78786	3.12728	3.07471	3.13472	0.70025
							491.78	57.7628	43.7628	32.3749	11.7246		3.15208	4.21871	3.15208	0.79416	3.14464	3.09418	3.1496	0.70312
							492.262	57.7679	43.7679	32.3926	11.756		3.16944	4.24046	3.16944	0.7953	3.15952	3.12166	3.16696	0.73633
							492.744	57.7747	43.7747	32.4096	11.7986		3.1868	4.26451	3.1868	0.79931	3.17688	3.13998	3.18432	0.74778
							493.226	57.7823	43.7823	32.425	11.8527		3.20416	4.292	3.20168	0.79988	3.19424	3.16288	3.20168	0.76839
							493.708	57.7906	43.7906	32.438	11.9123		3.21904	4.31948	3.21904	0.80389	3.20912	3.17205	3.21904	0.77412
							494.19	57.7996	43.7996	32.448	11.9715		3.2364	4.34238	3.2364	0.81534	3.22648	3.1709	3.2364	0.75236
							494.673	57.8082	43.8082	32.4567	12.0232		3.25376	4.35841	3.25376	0.85313	3.24136	3.15945	3.25376	0.75637
							495.155	57.8162	43.8162	32.4643	12.0628		3.27112	4.37559	3.27112	0.86344	3.25872	3.20411	3.26864	0.76267
							495.637	57.8257	43.8257	32.4635	12.0914		3.286	4.40422	3.286	0.85886	3.27608	3.21785	3.286	0.76782
							496.119	57.8353	43.8353	32.459	12.1045		3.30336	4.47293	3.30336	0.8434	3.29096	3.24419	3.30336	0.76553
							496.601	57.8447	43.8447	32.4531	12.113		3.32072	4.46491	3.32072	0.84798	3.30832	3.26709	3.32072	0.76496
							497.083	57.8541	43.8541	32.4429	12.0974		3.3356	4.49812	3.33808	0.86344	3.32568	3.26595	3.3356	0.76037
							497.565	57.8632	43.8632	32.4305	12.0685		3.35296	4.51759	3.35296	0.86458	3.34056	3.28656	3.35296	0.76954
							498.048	57.8719	43.8719	32.4168	12.0302		3.37032	4.53362	3.37032	0.86573	3.35792	3.30717	3.36784	0.77469
							498.53	57.8797	43.8797	32.4023	11.9867		3.3852	4.54851	3.38768	0.89779	3.37528	3.31977	3.3852	0.77755
							499.012	57.8912	43.8912	32.4016	11.9584		3.40256	4.56797	3.40256	0.87775	3.39264	3.34153	3.40256	0.78156
							499.494	57.897	43.897	32.3892	11.9186		3.41744	4.6447	3.41992	0.91268	3.41	3.3587	3.41992	0.789
							499.976	57.9012	43.9012	32.3782	11.886		3.4348	4.63096	3.43728	0.92069	3.42488	3.36214	3.4348	0.79931
							500.458	57.904	43.904	32.37	11.8648		3.45216	4.66188	3.45464	0.90695	3.44472	3.37817	3.45216	0.80504
							500.94	57.9054	43.9054	32.3658	11.8597		3.46704	4.70081	3.46952	0.91096	3.4596	3.40794	3.46952	0.81191
							501.423	57.9136	43.9136	32.3816	11.8646		3.4844	4.78441	3.48688	0.92699	3.47696	3.48581	3.4844	0.81477
							501.905	57.919	43.919	32.3896	11.8659		3.50176	4.76608	3.50424	0.93501	3.49432	3.48238	3.50176	0.8245
							502.387	57.9212	43.9212	32.4025	11.9009		3.51664	4.79815	3.5216	0.97223	3.51168	3.5236	3.51912	0.82794
							502.869	57.9244	43.9244	32.4213	11.9449		3.534	4.81647	3.53648	0.97452	3.52656	3.55338	3.534	0.82622
							503.351	57.9286	43.9286	32.4446	11.9929		3.55136	4.84739	3.55384	0.95619	3.54392	3.59231	3.55136	0.83595
							503.833	57.934	43.934	32.4702	12.0366		3.56624	4.92182	3.56872	0.96192	3.56128	3.66675	3.56872	0.89779
							504.315	57.94	43.94	32.4962	12.0709		3.5836	4.91381	3.58608	0.97452	3.57864	3.66217	3.58608	0.9436
							504.798	57.9465	43.9465	32.5209	12.0951		3.60096	4.94587	3.60344	0.97566	3.59352	3.68392	3.60096	0.98253
							505.28	57.9521	43.9521	32.5413	12.1074		3.61832	4.97107	3.61832	0.97223	3.61088	3.69652	3.61832	0.94474
							505.762	57.9565	43.9565	32.5548	12.1009		3.63568	5.00427	3.63568	0.97337	3.62824	3.68965	3.63568	0.95619
							506.244	57.9604	43.9604	32.5628	12.079		3.65304	5.07756	3.65304	0.97681	3.64312	3.70225	3.65304	0.91382
							506.726	57.9668	43.9668	32.5745	12.055		3.6704	5.07069	3.6704	1.03979	3.66048	3.79958	3.66792	0.92757
							507.208	57.9733	43.9733	32.5824	12.0232		3.68528	5.1165	3.68776	1.07643	3.67784	3.82936	3.68528	0.93329
							507.69	57.9773	43.9773	32.5862	12.0031		3.70264	5.21727	3.70264	1.05697	3.69272	3.80073	3.70264	0.94532
							508.172	57.9842	43.9842	32.5883	11.9729		3.72	5.2562	3.72	1.0604	3.71008	3.81332	3.72	0.94761
							508.654	57.9941	43.9941	32.5923	11.9522		3.73736	5.30659	3.73736	1.06155	3.72744	3.82936	3.73736	0.98597
							509.137	58.0063	44.0063	32.5977	11.945		3.75224	5.3524	3.75472	1.04208	3.74232	3.83394	3.75472	1.00658
							509.619	58.015	44.015	32.5935	11.9417		3.7696	5.34324	3.77208	1.05468	3.75968	3.84424	3.7696	1.02147
							510.101	58.0241	44.0241	32.5879	11.9519		3.78696	5.37416	3.78696	1.0604	3.77704	3.82821	3.78696	1.03521
							510.583	58.0335	44.0335	32.5811	11.9748		3.80184	5.39362	3.80432	1.06785	3.79192	3.83566	3.80432	1.05582
							511.065	58.0422	44.0422	32.5854	12.0415		3.8192	5.42569	3.82168	1.07014	3.80928	3.9141	3.8192	1.07529
							511.547	58.0513	44.0513	32.5757	12.0772		3.83656	5.5173	3.83656	1.10277	3.82664	3.937	3.83656	1.08674
							512.029	58.0594	44.0594	32.5675	12.1196		3.85144	5.56997	3.85392	1.11422	3.844	3.92555	3.85392	1.09018
							512.512	58.0664	44.0664	32.5604	12.1611		3.8688	5.62036	3.87128	1.11537	3.86136	3.94158	3.8688	1.07472
							512.994	58.0718	44.0718	32.5553	12.1947		3.88616	5.59746	3.88864	1.10392	3.87624	3.95647	3.88616	1.08789
							513.476	58.0754	44.0754	32.5521	12.2175		3.90104	5.6238	3.906	1.10907	3.8936	3.97823	3.90352	1.0959
							513.958	58.0774	44.0774	32.5481	12.2323		3.9184	5.65357	3.92088	1.11537	3.91096	4.0561	3.9184	1.10449
							514.44	58.0776	44.0776	32.5455	12.2338		3.93576	5.72113	3.93824	1.11537	3.92832	4.04006	3.93576	1.10678
							514.922	58.0763	44.0763	32.5443	12.2221		3.95312	5.69823	3.9556	1.12224	3.9432	4.05037	3.95312	1.10735
							515.404	58.0737	44.0737	32.5448	12.1991		3.97048	5.72228	3.97048	1.12797	3.96056	4.06297	3.97048	1.11537
							515.887	58.0705	44.0705	32.5473	12.168		3.98536	5.72915	3.98784	1.13312	3.97792	4.06526	3.98784	1.18866
							516.369	58.0673	44.0673	32.5523	12.133		4.00272	5.74976	4.0052	1.12911	3.99528	4.05667	4.00272	1.21843
							516.851	58.0645	44.0645	32.56	12.098		4.02008	5.83107	4.02256	1.13369	4.01016	4.0664	4.02008	1.20126
							517.333	58.0632	44.0632	32.5712	12.0687		4.03744	5.86542	4.03744	1.1377	4.02752	4.08014	4.03744	1.21614
							517.815	58.0654	44.0654	32.5727	12.0791		4.05232	5.85512	4.0548	1.14801	4.0424	4.11335	4.05232	1.22645
							518.297	58.0683	44.0683	32.5921	12.0711		4.06968	5.89061	4.07216	1.15831	4.05976	4.13167	4.06968	1.22072
							518.779	58.0739	44.0739	32.6143	12.078		4.08704	5.96161	4.08952	1.18866	4.07464	4.15572	4.08704	1.21843
							519.262	58.0819	44.0819	32.6388	12.0989		4.1044	6.00513	4.1044	1.20469	4.092	4.15572	4.1044	1.22702
							519.744	58.092	44.092	32.6645	12.1318		4.11928	5.9891	4.12176	1.215	4.10936	4.15801	4.11928	1.22702
							520.226	58.1036	44.1036	32.6901	12.1732		4.13664	6.01315	4.13912	1.22072	4.12672	4.15057	4.13664	1.22988
							520.708	58.1158	44.1158	32.7142	12.219		4.154	6.02689	4.154	1.20412	4.1416	4.16946	4.154	1.23389
							521.19	58.1279	44.1279	32.7354	12.2646		4.16888	6.03948	4.17136	1.21671	4.15896	4.21527	4.17136	1.2379
							521.672	58.1387	44.1387	32.7523	12.3054		4.18624	6.07498	4.18872	1.2253	4.17632	4.24046	4.18624	1.23904
							522.154	58.1476	44.1476	32.7637	12.3377		4.2036	6.18377	4.20608	1.23618	4.19368	4.26222	4.2036	1.24305
							522.636	58.1533	44.1533	32.7651	12.3656		4.21848	6.20896	4.22096	1.27111	4.21104	4.27825	4.22096	1.24592
							523.119	58.1551	44.1551	32.759	12.3659		4.23584	6.18377	4.23832	1.26996	4.2284	4.29657	4.23584	1.25107
							523.601	58.155	44.155	32.7481	12.3573		4.2532	6.19637	4.25568	1.25336	4.24576	4.32864	4.2532	1.25851
							524.083	58.1521	44.1521	32.7302	12.3359		4.27056	6.19522	4.27304	1.25622	4.26064	4.39506	4.27056	1.26424
							524.565	58.1472	44.1472	32.7067	12.3045		4.28544	6.21125	4.28792	1.26309	4.278	4.3733	4.28544	1.27168
							525.047	58.1413	44.1413	32.6798	12.2671		4.3028	6.30058	4.30528	1.27168	4.29288	4.37674	4.3028	1.27626
							525.529	58.1354	44.1354	32.6521	12.2287		4.32016	6.3647	4.32264	1.27683	4.31024	4.37559	4.32016	1.28428
							526.011	58.1307	44.1307	32.6263	12.1943		4.33752	6.33493	4.33752	1.27569	4.3276	4.36872	4.33504	1.29687
							526.494	58.1279	44.1279	32.6046	12.1682		4.3524	6.36012	4.35488	1.2734	4.34496	4.38704	4.3524	1.3026
							526.976	58.1276	44.1276	32.5889	12.1534		4.36976	6.38417	4.36976	1.28142	4.35984	4.39334	4.36976	1.34096
							527.458	58.1298	44.1298	32.5797	12.1517		4.38712	6.45632	4.38712	1.286	4.3772	4.39277	4.38464	1.35928
							527.94	58.1355	44.1355	32.5811	12.1635		4.40448	6.43341	4.40448	1.29573	4.39456	4.3962	4.402	1.37303
							528.422	58.1413	44.1413	32.586	12.1733		4.42184	6.46662	4.41936	1.30432	4.41192	4.40823	4.41936	1.38104
							528.904	58.148	44.148	32.5941	12.1971		4.43672	6.48265	4.43672	1.30775	4.4268	4.42311	4.43672	1.38104
							529.386	58.1547	44.1547	32.6052	12.2228		4.45408	6.48952	4.45408	1.33638	4.44416	4.45804	4.45408	1.37016
							529.869	58.1608	44.1608	32.6181	12.2465		4.47144	6.50441	4.47144	1.31978	4.46152	4.47522	4.47144	1.37875
							530.351	58.1656	44.1656	32.6313	12.2649		4.4888	6.51701	4.48632	1.33066	4.4764	4.49125	4.48632	1.38505
							530.833	58.1691	44.1691	32.6439	12.2758		4.50368	6.5296	4.50368	1.33466	4.49376	4.51072	4.50368	1.38849
							531.315	58.1709	44.1709	32.6549	12.278		4.52104	6.55365	4.52104	1.33695	4.51112	4.51301	4.52104	1.39192
							531.797	58.1712	44.1712	32.6639	12.2716		4.5384	6.58457	4.5384	1.34497	4.526	4.52446	4.5384	1.3965
							532.279	58.1703	44.1703	32.6703	12.2577		4.55576	6.6132	4.55576	1.40853	4.54336	4.51015	4.55328	1.40623
							532.761	58.1683	44.1683	32.6738	12.2381		4.57064	6.64297	4.57312	1.36158	4.56072	4.5256	4.57064	1.41311
							533.244	58.1655	44.1655	32.6741	12.2148		4.588	6.66358	4.588	1.40051	4.57808	4.62867	4.588	1.42055
							533.726	58.1623	44.1623	32.6713	12.1902		4.60536	6.68076	4.60536	1.4154	4.59544	4.67218	4.60536	1.42456
							534.208	58.1589	44.1589	32.6652	12.1665		4.62024	6.69565	4.62272	1.40967	4.61032	4.64584	4.62024	1.43486
							534.69	58.1557	44.1557	32.6564	12.1455		4.6376	6.71626	4.64008	1.42341	4.62768	4.64928	4.6376	1.4446
							535.172	58.1528	44.1528	32.6449	12.1286		4.65248	6.74947	4.65496	1.41253	4.64504	4.64928	4.65496	1.4549
							535.654	58.1506	44.1506	32.6315	12.1167		4.66984	6.82963	4.67232	1.4194	4.6624	4.63611	4.67232	1.48525
							536.136	58.149	44.149	32.6164	12.1101		4.6872	6.81474	4.68968	1.42055	4.67728	4.65443	4.6872	1.49098
							536.619	58.1484	44.1484	32.6003	12.1087		4.70208	6.84452	4.70704	1.42857	4.69464	4.66703	4.70456	1.47151
							537.101	58.1485	44.1485	32.5834	12.1118		4.71944	6.8617	4.72192	1.43086	4.712	4.69738	4.72192	1.47609
							537.583	58.1493	44.1493	32.5663	12.1186		4.7368	6.88345	4.73928	1.42628	4.72936	4.7157	4.7368	1.48754
							538.065	58.1507	44.1507	32.5492	12.1274		4.75416	6.8972	4.75664	1.43372	4.74672	4.72944	4.75416	1.49727
							538.547	58.1522	44.1522	32.5326	12.1368		4.76904	6.9075	4.77152	1.43544	4.7616	4.74204	4.77152	1.52991
							539.029	58.1535	44.1535	32.5168	12.1451		4.7864	6.92468	4.78888	1.44231	4.77896	4.75807	4.7864	1.55052
							539.511	58.1541	44.1541	32.5019	12.1502		4.80376	6.93842	4.80376	1.44116	4.79384	4.76723	4.80376	1.5551
							539.994	58.1537	44.1537	32.4884	12.1507		4.82112	6.96361	4.82112	1.44861	4.8112	4.77868	4.82112	1.55739
							540.476	58.1521	44.1521	32.4768	12.1462		4.836	7.0014	4.83848	1.45433	4.82856	4.79471	4.83848	1.54251
							540.958	58.149	44.149	32.4671	12.1362		4.85336	7.03232	4.85584	1.49212	4.84592	4.81189	4.85584	1.55339
							541.44	58.1444	44.1444	32.4595	12.121		4.87072	7.0621	4.87072	1.5196	4.8608	4.83365	4.87072	1.55968
							541.922	58.1384	44.1384	32.4539	12.1012		4.88808	7.07927	4.88808	1.52075	4.87816	4.85426	4.88808	1.56598
							542.404	58.1313	44.1313	32.4502	12.0782		4.90296	7.09874	4.90544	1.52648	4.89552	4.86686	4.90544	1.56999
							542.886	58.1235	44.1235	32.4479	12.0536		4.92032	7.17317	4.9228	1.50586	4.9104	4.87487	4.9228	1.57228
							543.368	58.1153	44.1153	32.4468	12.029		4.93768	7.21669	4.94016	1.51846	4.92776	4.88174	4.93768	1.58087
							543.851	58.1073	44.1073	32.4464	12.0061		4.95504	7.20867	4.95752	1.52361	4.94512	4.90465	4.95504	1.5866
							544.333	58.0997	44.0997	32.4462	11.9864		4.9724	7.23043	4.9724	1.52991	4.96248	4.93099	4.9724	1.59747
							544.815	58.0931	44.0931	32.4458	11.9708		4.98728	7.23158	4.98976	1.52705	4.97736	4.95045	4.98976	1.60664
							545.297	58.0896	44.0896	32.4382	11.9639		5.00464	7.23272	5.00712	1.52476	4.99472	4.97908	5.00712	1.61637
							545.779	58.085	44.085	32.4362	11.9575		5.01952	7.22184	5.02448	1.52877	5.01208	4.99397	5.022	1.64328
							546.261	58.0817	44.0817	32.4323	11.9557		5.03688	7.24532	5.03936	1.53335	5.02944	5.01916	5.03936	1.62839
							546.743	58.0794	44.0794	32.4261	11.9574		5.05424	7.33349	5.05672	1.53678	5.04432	5.03977	5.05672	1.63126
							547.226	58.0778	44.0778	32.4174	11.9618		5.06912	7.3209	5.07408	1.54308	5.06168	5.04435	5.0716	1.63297
							547.708	58.0765	44.0765	32.4063	11.9677		5.08648	7.36785	5.08896	1.54938	5.07904	5.05581	5.08896	1.64271
							548.19	58.0753	44.0753	32.3929	11.9739		5.10384	7.4503	5.10632	1.57343	5.0964	5.03748	5.10384	1.64901
							548.672	58.0739	44.0739	32.3775	11.9793		5.11872	7.4274	5.12368	1.58602	5.11128	5.04893	5.1212	1.65187
							549.154	58.0719	44.0719	32.3608	11.9829		5.13608	7.45831	5.14104	1.59633	5.12864	5.05638	5.13856	1.67649
							549.636	58.0692	44.0692	32.3432	11.9838		5.15344	7.45946	5.15592	1.61809	5.146	5.06955	5.15344	1.66103
							550.118	58.0658	44.0658	32.3256	11.9814		5.1708	7.47206	5.17328	1.63984	5.16336	5.07527	5.1708	1.66733
							550.601	58.0618	44.0618	32.3085	11.9753		5.18816	7.49954	5.18816	1.63984	5.17824	5.11535	5.18816	1.67993
							551.083	58.0572	44.0572	32.2922	11.9654		5.20304	7.51328	5.20552	1.64328	5.1956	5.14055	5.20304	1.69367
							551.565	58.0514	44.0514	32.2797	11.9502		5.2204	7.5316	5.22288	1.62897	5.21048	5.15543	5.2204	1.72
							552.047	58.0442	44.0442	32.2725	11.9297		5.23776	7.55222	5.23776	1.64214	5.22784	5.17948	5.23776	1.73375
							552.529	58.0386	44.0386	32.2619	11.9101		5.25512	7.55336	5.25512	1.65473	5.2452	5.20353	5.25512	1.74176
							553.011	58.0331	44.0331	32.2536	11.8895		5.27248	7.57626	5.27248	1.65187	5.26008	5.20467	5.27248	1.7263
							553.493	58.0279	44.0279	32.2475	11.8693		5.28736	7.60833	5.28736	1.645	5.27744	5.2104	5.28984	1.73031
							553.976	58.0231	44.0231	32.2438	11.8509		5.30472	7.63581	5.30472	1.64901	5.2948	5.19838	5.30472	1.73489
							554.458	58.019	44.019	32.2424	11.8358		5.32208	7.66215	5.32208	1.69481	5.30968	5.21612	5.32208	1.74119
							554.94	58.0155	44.0155	32.2434	11.825		5.33944	7.68849	5.33944	1.66676	5.32704	5.25506	5.33944	1.74291
							555.422	58.0127	44.0127	32.2465	11.819		5.35432	7.71368	5.3568	1.70054	5.3444	5.28712	5.35432	1.75207
							555.904	58.0107	44.0107	32.2513	11.8179		5.37168	7.78468	5.37416	1.70397	5.35928	5.29743	5.37168	1.75035
							556.386	58.0092	44.0092	32.2574	11.8215		5.38904	7.82591	5.39152	1.70168	5.37664	5.30545	5.38904	1.74978
							556.868	58.008	44.008	32.2642	11.8289		5.4064	7.82018	5.4064	1.68909	5.394	5.31461	5.4064	1.75665
							557.35	58.0069	44.0069	32.271	11.839		5.42128	7.84537	5.42376	1.70111	5.41136	5.29686	5.42128	1.82307
							557.832	58.0056	44.0056	32.2772	11.8508		5.43864	7.86255	5.44112	1.70283	5.42872	5.31232	5.43864	1.87345
							558.315	58.0037	44.0037	32.282	11.863		5.45352	7.87744	5.456	1.71142	5.44608	5.35354	5.456	1.85628
							558.797	58.0011	44.0011	32.2849	11.8746		5.47088	7.89805	5.47336	1.72344	5.46096	5.37301	5.47088	1.86658
							559.279	57.9976	43.9976	32.2855	11.8848		5.48824	7.91981	5.49072	1.75321	5.47832	5.39591	5.48824	1.87002
							559.761	57.994	43.994	32.2761	11.9034		5.50312	7.94042	5.5056	1.77841	5.49568	5.41423	5.5056	1.862
							560.243	57.9876	43.9876	32.2677	11.9034		5.52048	7.97019	5.52296	1.78986	5.51304	5.42454	5.52048	1.85685
							560.725	57.9815	43.9815	32.2591	11.9056		5.53784	8.05493	5.54032	1.79215	5.5304	5.43943	5.53784	1.8683
							561.207	57.9761	43.9761	32.2538	11.9058		5.5552	8.08471	5.55768	1.80703	5.54528	5.44973	5.5552	1.8683
							561.69	57.9692	43.9692	32.2443	11.891		5.57256	8.06639	5.57256	1.79501	5.56264	5.42912	5.57008	1.86658
							562.172	57.9639	43.9639	32.2292	11.8836		5.58744	8.06982	5.58992	1.8036	5.58	5.43656	5.58744	1.87174
							562.654	57.9599	43.9599	32.2132	11.8745		5.6048	8.06753	5.6048	1.80703	5.59736	5.44515	5.6048	1.88261
							563.136	57.9572	43.9572	32.1967	11.8645		5.62216	8.05551	5.62216	1.81734	5.61224	5.46004	5.61968	1.88605
							563.618	57.956	43.956	32.1802	11.8544		5.63952	8.07898	5.63952	1.81849	5.6296	5.49668	5.63704	1.8849
							564.1	57.9561	43.9561	32.1641	11.8452		5.65688	8.11906	5.6544	1.82078	5.64696	5.51501	5.6544	1.88548
							564.582	57.9573	43.9573	32.1487	11.8377		5.67176	8.15227	5.67176	1.83166	5.66184	5.5276	5.67176	1.88719
							565.065	57.9591	43.9591	32.1342	11.8324		5.68912	8.17746	5.68912	1.83853	5.6792	5.52875	5.68664	1.89521
							565.547	57.9611	43.9611	32.1209	11.8299		5.70648	8.19579	5.704	1.87116	5.69656	5.54364	5.704	1.90323
							566.029	57.9629	43.9629	32.1091	11.8301		5.72384	8.23129	5.72136	1.89521	5.71144	5.53447	5.72136	1.92498
							566.511	57.9639	43.9639	32.0992	11.8329		5.73872	8.31374	5.73872	1.8975	5.7288	5.58028	5.73872	1.93873
							566.993	57.964	43.964	32.0915	11.8378		5.75608	8.29312	5.75608	1.89636	5.74616	5.67075	5.75608	1.95247
							567.475	57.9629	43.9629	32.0863	11.8438		5.77344	8.32404	5.77344	1.88605	5.76352	5.69365	5.77096	1.96277
							567.957	57.9629	43.9629	32.0768	11.8543		5.7908	8.34122	5.78832	1.89693	5.7784	5.68449	5.78832	1.9685
							568.44	57.9592	43.9592	32.0778	11.8589		5.80568	8.35496	5.80568	1.90609	5.79576	5.70396	5.80568	1.95533
							568.922	57.9545	43.9545	32.0809	11.8612		5.82304	8.38588	5.82304	1.93873	5.81312	5.70854	5.82304	1.96277
							569.404	57.949	43.949	32.0859	11.8599		5.83792	8.45802	5.8404	1.95476	5.83048	5.71426	5.83792	1.96793
							569.886	57.9429	43.9429	32.0924	11.8541		5.85528	8.44657	5.85776	1.97308	5.84536	5.70052	5.85528	1.97881
							570.368	57.9364	43.9364	32.0995	11.8435		5.87264	8.46833	5.87264	1.96506	5.86272	5.71541	5.87016	1.98854
							570.85	57.9299	43.9299	32.1063	11.8282		5.88752	8.49467	5.89	1.95075	5.88008	5.72457	5.88752	2.02118
							571.332	57.9236	43.9236	32.111	11.8143		5.90488	8.51643	5.90736	1.95819	5.89744	5.7635	5.90488	2.02805
							571.814	57.9178	43.9178	32.1144	11.7937		5.92224	8.52788	5.92224	1.96678	5.91232	5.7887	5.92224	2.00801
							572.297	57.9127	43.9127	32.1155	11.7705		5.93712	8.55536	5.9396	1.9748	5.92968	5.80129	5.93712	2.0103
							572.779	57.9085	43.9085	32.1134	11.7473		5.95448	8.57368	5.95696	2.00285	5.94704	5.81618	5.95448	2.01316
							573.261	57.9053	43.9053	32.1077	11.7259		5.97184	8.58857	5.97432	2.01545	5.9644	5.83908	5.97184	2.02232
							573.743	57.9032	43.9032	32.0983	11.7078		5.9892	8.61605	5.9892	2.02805	5.97928	5.84481	5.98672	2.0269
							574.225	57.9021	43.9021	32.0852	11.6942		6.00656	8.6298	6.00656	2.03034	5.99664	5.85282	6.00408	2.03034
							574.707	57.902	43.902	32.0689	11.6862		6.02144	8.64125	6.02144	2.01946	6.014	5.86084	6.02144	2.06813
							575.189	57.9027	43.9027	32.0498	11.6841		6.0388	8.66301	6.0388	2.02576	6.03136	5.84996	6.0388	2.07042
							575.672	57.9037	43.9037	32.0289	11.6879		6.05616	8.68934	6.05616	2.03435	6.04624	5.86141	6.05368	2.08416
							576.154	57.9049	43.9049	32.0071	11.6969		6.07352	8.71225	6.07104	2.04007	6.0636	5.90207	6.07104	2.09676
							576.636	57.9057	43.9057	31.9855	11.7102		6.0884	8.71912	6.0884	2.04293	6.08096	5.92382	6.0884	2.08531
							577.118	57.906	43.906	31.9648	11.7263		6.10576	8.72255	6.10576	2.05267	6.09584	5.941	6.10576	2.12309
							577.6	57.9052	43.9052	31.9458	11.7434		6.12312	8.73858	6.12312	2.08531	6.1132	5.95589	6.12312	2.10363
							578.082	57.9033	43.9033	31.9289	11.7599		6.14048	8.80615	6.14048	2.06641	6.12808	5.97879	6.14048	2.11222
							578.564	57.9002	43.9002	31.9144	11.774		6.15536	8.84279	6.15784	2.09218	6.14544	5.99024	6.15536	2.11565
							579.047	57.896	43.896	31.9025	11.7844		6.17272	8.88631	6.17272	2.08702	6.1628	6.00284	6.17272	2.11622
							579.529	57.891	43.891	31.893	11.7901		6.19008	8.87371	6.19008	2.1689	6.18016	6.02001	6.19008	2.11508
							580.011	57.8856	43.8856	31.886	11.7904		6.20744	8.90348	6.20744	2.146	6.19504	6.02574	6.20744	2.11622
							580.493	57.8803	43.8803	31.8814	11.7855		6.22232	8.92066	6.2248	2.16318	6.2124	6.04864	6.22232	2.12424
							580.975	57.8756	43.8756	31.8792	11.7758		6.23968	8.93669	6.23968	2.146	6.22976	6.07155	6.23968	2.12768
							581.457	57.8718	43.8718	31.8793	11.762		6.25456	8.95616	6.25704	2.13054	6.24712	6.08414	6.25704	2.17005
							581.939	57.8691	43.8691	31.8815	11.7455		6.27192	8.98937	6.2744	2.14886	6.26448	6.0956	6.2744	2.19295
							582.422	57.8677	43.8677	31.8855	11.7275		6.28928	9.09014	6.29176	2.15917	6.27936	6.10246	6.28928	2.19638
							582.904	57.8673	43.8673	31.8911	11.7097		6.30416	9.05693	6.30664	2.16031	6.29672	6.11506	6.30664	2.19867
							583.386	57.8676	43.8676	31.8977	11.6934		6.32152	9.0661	6.324	2.18264	6.31408	6.13224	6.324	2.18322
							583.868	57.8682	43.8682	31.9048	11.68		6.33888	9.06953	6.34136	2.1689	6.33144	6.14484	6.33888	2.19066
							584.35	57.8686	43.8686	31.9119	11.6705		6.35376	9.07869	6.35872	2.19867	6.34632	6.15171	6.35624	2.19352
							584.832	57.8684	43.8684	31.9183	11.6658		6.37112	9.15885	6.3736	2.1918	6.36368	6.1643	6.37112	2.19409
							585.314	57.8671	43.8671	31.9233	11.666		6.38848	9.14282	6.39096	2.20039	6.38104	6.23874	6.38848	2.20326
							585.797	57.8646	43.8646	31.9266	11.6709		6.40336	9.17603	6.40832	2.20154	6.39592	6.2708	6.40336	2.20612
							586.279	57.8607	43.8607	31.9274	11.6797		6.42072	9.18977	6.4232	2.21299	6.41328	6.25019	6.42072	2.23761
							586.761	57.8554	43.8554	31.9255	11.6911		6.43808	9.21267	6.44056	2.22788	6.42816	6.25363	6.43808	2.25364
							587.243	57.8496	43.8496	31.9211	11.7039		6.45544	9.24016	6.45544	2.23704	6.448	6.24332	6.45544	2.22673
							587.725	57.8427	43.8427	31.9129	11.7157		6.4728	9.27108	6.4728	2.27311	6.46288	6.23473	6.47032	2.24047
							588.207	57.835	43.835	31.9007	11.7246		6.48768	9.30658	6.49016	2.28342	6.48024	6.25591	6.48768	2.24791
							588.689	57.8269	43.8269	31.8847	11.7291		6.50504	9.33635	6.50504	2.26452	6.4976	6.26851	6.50504	2.26452
							589.171	57.8188	43.8188	31.8651	11.7282		6.5224	9.35353	6.5224	2.26738	6.51248	6.30287	6.5224	2.29029
							589.654	57.8113	43.8113	31.8427	11.7215		6.53976	9.37414	6.53976	2.28055	6.52984	6.30974	6.53976	2.26624
							590.136	57.8046	43.8046	31.8182	11.7091		6.55464	9.39819	6.55712	2.28342	6.54472	6.31432	6.55712	2.26853
							590.618	57.7993	43.7993	31.793	11.692		6.572	9.41307	6.57448	2.28055	6.56208	6.30287	6.57448	2.27941
							591.1	57.7954	43.7954	31.7683	11.6712		6.58936	9.43254	6.59184	2.28513	6.57944	6.3189	6.58936	2.28742
							591.582	57.7931	43.7931	31.7451	11.6486		6.60672	9.4417	6.6092	2.28685	6.59432	6.36012	6.60672	2.29086
							592.064	57.7922	43.7922	31.7245	11.6255		6.6216	9.45315	6.62408	2.29315	6.61168	6.37501	6.62408	2.32349
							592.546	57.7922	43.7922	31.7072	11.6037		6.63896	9.52988	6.64144	2.29601	6.62904	6.3899	6.64144	2.32464
							593.029	57.7926	43.7926	31.6934	11.5843		6.65632	9.56881	6.6588	2.30918	6.6464	6.40707	6.65632	2.34182
							593.511	57.7928	43.7928	31.6831	11.5682		6.6712	9.56538	6.67616	2.34869	6.66128	6.42883	6.67368	2.37045
							593.993	57.792	43.792	31.6761	11.5559		6.68856	9.60088	6.69104	2.34869	6.67864	6.45173	6.69104	2.38648
							594.475	57.7899	43.7899	31.6717	11.5476		6.70592	9.61233	6.7084	2.37732	6.696	6.47349	6.7084	2.38991
							594.957	57.7861	43.7861	31.6696	11.5432		6.7208	9.64439	6.72576	2.38877	6.71336	6.48952	6.72328	2.40251
							595.439	57.7804	43.7804	31.669	11.5421		6.73816	9.71081	6.74064	2.39106	6.73072	6.47807	6.74064	2.38762
							595.921	57.7732	43.7732	31.6695	11.5439		6.75552	9.67875	6.758	2.40251	6.7456	6.46548	6.75552	2.39793
							596.404	57.7647	43.7647	31.6705	11.5477		6.77288	9.70852	6.77536	2.39507	6.76296	6.47807	6.77288	2.40766
							596.886	57.7555	43.7555	31.6716	11.5527		6.79024	9.72341	6.79024	2.43114	6.78032	6.49353	6.79024	2.41625
							597.368	57.7463	43.7463	31.6725	11.5578		6.80512	9.72799	6.8076	2.43801	6.79768	6.52388	6.80512	2.42198
							597.85	57.7375	43.7375	31.6728	11.5619		6.82248	9.7612	6.82496	2.45175	6.81256	6.53648	6.82248	2.42541
							598.332	57.7298	43.7298	31.6722	11.564		6.83984	9.8322	6.83984	2.46549	6.82992	6.55251	6.83736	2.43629
							598.814	57.7235	43.7235	31.6703	11.5631		6.8572	9.81616	6.8572	2.4466	6.84728	6.56052	6.85472	2.44316
							599.296	57.719	43.719	31.667	11.5585		6.87456	9.84136	6.87208	2.45748	6.86216	6.58457	6.87208	2.44717
							599.778	57.7164	43.7164	31.6621	11.5497		6.88944	9.86083	6.88944	2.46549	6.87952	6.66702	6.88944	2.45633
							600.261	57.7154	43.7154	31.6555	11.5365		6.9068	9.878	6.9068	2.46607	6.89688	6.64641	6.9068	2.48954
							600.743	57.716	43.716	31.6471	11.5192		6.92416	9.89861	6.92416	2.47236	6.91176	6.66015	6.92168	2.49985
							601.225	57.7176	43.7176	31.637	11.4983		6.93904	9.91579	6.93904	2.48152	6.92912	6.66244	6.93904	2.50099
							601.707	57.7197	43.7197	31.6251	11.4745		6.9564	9.93297	6.9564	2.49011	6.94648	6.67275	6.9564	2.48267
							602.189	57.7219	43.7219	31.6115	11.4489		6.97376	9.95244	6.97376	2.52504	6.96384	6.66015	6.97376	2.48954
							602.671	57.7235	43.7235	31.5963	11.4226		6.98864	9.96961	6.99112	2.58573	6.97872	6.67561	6.98864	2.49584
							603.153	57.7243	43.7243	31.5797	11.3968		7.006	10.0028	7.006	2.57428	6.99608	6.70939	7.006	2.50328
							603.636	57.7238	43.7238	31.562	11.3724		7.02336	10.0292	7.02336	2.58917	7.01344	6.72313	7.02336	2.51073
							604.118	57.7221	43.7221	31.5436	11.3506		7.04072	10.0555	7.04072	2.59718	7.02832	6.7552	7.04072	2.54794
							604.6	57.7192	43.7192	31.5252	11.332		7.05808	10.0727	7.05808	2.59375	7.04568	6.78611	7.05808	2.56398
							605.082	57.7154	43.7154	31.507	11.317		7.07296	10.0921	7.07544	2.58917	7.06304	6.79871	7.07296	2.57657
							605.564	57.7111	43.7111	31.4898	11.3059		7.09032	10.1196	7.09032	2.60577	7.0804	6.80329	7.09032	2.57886
							606.046	57.7069	43.7069	31.474	11.2982		7.1052	10.1826	7.10768	2.61436	7.09776	6.80215	7.10768	2.56283
							606.528	57.7032	43.7032	31.4599	11.2935		7.12256	10.1689	7.12504	2.64872	7.11512	6.79413	7.12504	2.57543
							607.01	57.7005	43.7005	31.4477	11.2906		7.13992	10.1849	7.1424	2.64986	7.13	6.80902	7.13992	2.57943
							607.493	57.6991	43.6991	31.4374	11.2881		7.1548	10.1986	7.15976	2.63612	7.14736	6.81589	7.15728	2.58172
							607.975	57.6992	43.6992	31.4289	11.2847		7.17216	10.2204	7.17464	2.64471	7.16472	6.82047	7.17464	2.58459
							608.457	57.7007	43.7007	31.4218	11.2783		7.18952	10.2903	7.192	2.6573	7.18208	6.84337	7.18952	2.58745
							608.939	57.7034	43.7034	31.4157	11.2672		7.2044	10.2719	7.20936	2.66246	7.19944	6.83536	7.20688	2.58974
							609.421	57.7069	43.7069	31.4101	11.2497		7.22176	10.2994	7.22672	2.66933	7.21432	6.84509	7.22176	2.59661
							609.903	57.7106	43.7106	31.4044	11.2244		7.23912	10.3223	7.2416	2.70483	7.23168	6.85483	7.23912	2.60692
							610.385	57.7139	43.7139	31.3981	11.1904		7.25648	10.3933	7.25896	2.71628	7.24904	6.86227	7.25648	2.6052
							610.868	57.7164	43.7164	31.3906	11.1474		7.27384	10.3933	7.27384	2.74033	7.2664	6.86914	7.27136	2.61493
							611.35	57.7175	43.7175	31.3816	11.096		7.2912	10.4174	7.2912	2.76094	7.28128	6.91323	7.28872	2.65101
							611.832	57.7172	43.7172	31.3709	11.0373		7.30856	10.4391	7.30856	2.77239	7.29864	6.98308	7.30608	2.6407
							612.314	57.7156	43.7156	31.3584	10.9733		7.32344	10.4574	7.32344	2.78041	7.316	6.96132	7.32344	2.67734
							612.796	57.713	43.713	31.3445	10.9065		7.3408	10.4803	7.3408	2.78041	7.33088	6.98766	7.3408	2.68078
							613.278	57.7098	43.7098	31.3294	10.8398		7.35816	10.5113	7.35816	2.76838	7.34824	6.99911	7.35816	2.66589
							613.76	57.7068	43.7068	31.3134	10.7761		7.37552	10.5388	7.37552	2.77525	7.36312	7.00369	7.37552	2.67162
							614.243	57.7045	43.7045	31.2969	10.7179		7.3904	10.5525	7.3904	2.78613	7.38048	7.01973	7.3904	2.68422
							614.725	57.7034	43.7034	31.28	10.6674		7.40776	10.5685	7.40776	2.79129	7.39536	7.00427	7.40776	2.68822
							615.207	57.7037	43.7037	31.2626	10.6262		7.42512	10.5823	7.42512	2.79472	7.41272	7.01056	7.42512	2.69166
							615.689	57.7054	43.7054	31.2447	10.5947		7.44248	10.5994	7.44248	2.8285	7.43008	7.01629	7.44	2.69338
							616.171	57.7084	43.7084	31.226	10.5731		7.45736	10.6235	7.45984	2.80961	7.44496	7.03118	7.45736	2.69567
							616.653	57.7122	43.7122	31.2063	10.5607		7.47472	10.6407	7.47472	2.81705	7.46232	7.11363	7.47472	2.70712
							617.135	57.7162	43.7162	31.1858	10.5563		7.49208	10.6578	7.49208	2.82679	7.47968	7.15485	7.49208	2.71227
							617.618	57.7201	43.7201	31.1649	10.5588		7.50696	10.675	7.50944	2.83881	7.49704	7.13195	7.50696	2.71055
							618.1	57.7233	43.7233	31.1447	10.5671		7.52432	10.6819	7.52432	2.84625	7.5144	7.13195	7.52432	2.7117
							618.582	57.7257	43.7257	31.1264	10.5801		7.5392	10.7036	7.54168	2.87545	7.53176	7.13309	7.54168	2.718
							619.064	57.7274	43.7274	31.1117	10.5973		7.55656	10.7872	7.55904	2.88003	7.54912	7.12107	7.55656	2.71971
							619.546	57.7284	43.7284	31.1017	10.6183		7.57392	10.8124	7.5764	2.86801	7.564	7.13939	7.57392	2.72773
							620.028	57.7287	43.7287	31.0977	10.6428		7.5888	10.7975	7.59128	2.8829	7.58136	7.17661	7.59128	2.73689
							620.51	57.7285	43.7285	31.0999	10.6707		7.60616	10.8331	7.60864	2.8932	7.59872	7.19035	7.60616	2.75865
							620.992	57.7279	43.7279	31.1086	10.7017		7.62104	10.8434	7.626	2.89664	7.6136	7.19264	7.62352	2.76323
							621.475	57.7269	43.7269	31.123	10.7358		7.6384	10.8537	7.64088	2.90122	7.63096	7.20295	7.64088	2.74605
							621.957	57.7257	43.7257	31.1423	10.7728		7.65576	10.8857	7.65824	2.91611	7.64832	7.19379	7.65576	2.75235
							622.439	57.7245	43.7245	31.1653	10.8125		7.67312	10.9407	7.6756	2.98424	7.66568	7.20581	7.67312	2.75693
							622.921	57.7237	43.7237	31.1909	10.855		7.688	10.9201	7.69048	2.96477	7.68304	7.23387	7.69048	2.76037
							623.403	57.7236	43.7236	31.218	10.9002		7.70536	10.951	7.70784	2.97966	7.69792	7.24532	7.70784	2.7638
							623.885	57.7247	43.7247	31.2459	10.9483		7.72272	10.9728	7.7252	2.98539	7.71528	7.22986	7.72272	2.77182
							624.367	57.7277	43.7277	31.2739	10.9992		7.74008	10.9968	7.74256	3.00371	7.73264	7.2373	7.74008	2.79987
							624.85	57.7328	43.7328	31.3014	11.0529		7.75744	11.0208	7.75744	3.0186	7.74752	7.2499	7.75744	2.81018
							625.332	57.7404	43.7404	31.328	11.109		7.7748	11.0357	7.7748	3.03463	7.76488	7.29227	7.7748	2.81705
							625.814	57.7503	43.7503	31.3534	11.1669		7.78968	11.0506	7.79216	3.03348	7.77976	7.36098	7.79216	2.80445
							626.296	57.7623	43.7623	31.3771	11.2256		7.80704	11.0747	7.80952	3.01745	7.79712	7.34037	7.80704	2.81648
							626.778	57.7756	43.7756	31.3987	11.2841		7.8244	11.1468	7.82688	3.03291	7.81448	7.36327	7.8244	2.82163
							627.26	57.7896	43.7896	31.418	11.341		7.84176	11.1365	7.84176	3.11937	7.82936	7.36212	7.84176	2.82335
							627.742	57.8033	43.8033	31.4345	11.3952		7.85912	11.1525	7.85912	3.09418	7.84672	7.36899	7.85912	2.8245
							628.225	57.8159	43.8159	31.4481	11.4457		7.874	11.1651	7.87648	3.10792	7.86408	7.38617	7.87648	2.83194
							628.707	57.8267	43.8267	31.4591	11.4917		7.89136	11.1766	7.89384	3.11135	7.88144	7.45946	7.89136	2.8348
							629.189	57.8351	43.8351	31.4674	11.5329		7.90872	11.1926	7.9112	3.09131	7.8988	7.48007	7.90872	2.84053
							629.671	57.8411	43.8411	31.4736	11.5692		7.9236	11.2247	7.92608	3.11021	7.91368	7.45831	7.92608	2.84682
							630.153	57.8448	43.8448	31.4783	11.6012		7.94096	11.2487	7.94344	3.15029	7.93104	7.46748	7.94344	2.84969
							630.635	57.8465	43.8465	31.4821	11.6293		7.95832	11.2854	7.9608	3.17319	7.9484	7.46404	7.95832	2.85312
							631.117	57.8469	43.8469	31.4856	11.6542		7.9732	11.369	7.97816	3.19151	7.96328	7.45889	7.97568	2.85599
							631.6	57.8468	43.8468	31.4894	11.6766		7.99056	11.3529	7.99304	3.20869	7.98064	7.47492	7.99056	2.8537
							632.082	57.8469	43.8469	31.494	11.6972		8.00544	11.3747	8.0104	3.23503	7.998	7.51099	8.00792	2.85828
							632.564	57.848	43.848	31.4999	11.7165		8.0228	11.393	8.02776	3.23961	8.01536	7.5213	8.02528	2.86744
							633.046	57.8508	43.8508	31.5074	11.7349		8.04016	11.4056	8.04264	3.24075	8.03272	7.53275	8.04016	2.87145
							633.528	57.8555	43.8555	31.5168	11.7529		8.05752	11.4136	8.06	3.22129	8.0476	7.55222	8.05752	2.89607
							634.01	57.8626	43.8626	31.528	11.7705		8.07488	11.4285	8.07488	3.22873	8.06496	7.57397	8.07488	2.89378
							634.492	57.8721	43.8721	31.5412	11.7883		8.09224	11.448	8.09224	3.23388	8.08232	7.59917	8.08976	2.88347
							634.975	57.8838	43.8838	31.5563	11.8064		8.10712	11.5362	8.1096	3.24018	8.09968	7.61634	8.10712	2.92355
							635.457	57.8972	43.8972	31.5732	11.8252		8.12448	11.5591	8.12448	3.24476	8.11456	7.62436	8.12448	2.91267
							635.939	57.9119	43.9119	31.5917	11.845		8.14184	11.5385	8.14184	3.27396	8.13192	7.63123	8.14184	2.91324
							636.421	57.927	43.927	31.6114	11.866		8.15672	11.5511	8.1592	3.30259	8.14928	7.6507	8.15672	2.91954
							636.903	57.9419	43.9419	31.6321	11.8884		8.17408	11.5579	8.17408	3.31977	8.16416	7.66215	8.17408	2.9224
							637.385	57.9558	43.9558	31.6534	11.912		8.19144	11.582	8.19144	3.34382	8.18152	7.67704	8.19144	2.93271
							637.867	57.9682	43.9682	31.6749	11.9368		8.2088	11.6576	8.2088	3.35412	8.1964	7.69192	8.20632	2.94474
							638.349	57.9786	43.9786	31.696	11.9625		8.22368	11.6484	8.22616	3.32149	8.21376	7.70452	8.22368	2.95275
							638.832	57.9868	43.9868	31.7163	11.9887		8.24104	11.669	8.24352	3.33637	8.23112	7.72857	8.24104	2.97394
							639.314	57.993	43.993	31.7353	12.0149		8.2584	11.6862	8.2584	3.34954	8.24848	7.75491	8.2584	2.98997
							639.796	57.9975	43.9975	31.7526	12.0407		8.27576	11.7011	8.27576	3.36729	8.26336	7.78468	8.27328	3.00256
							640.278	58.0009	44.0009	31.768	12.0655		8.29064	11.724	8.29312	3.41138	8.28072	7.79957	8.29064	3.02089
							640.76	58.0041	44.0041	31.7813	12.0889		8.308	11.7389	8.308	3.4194	8.29808	7.81331	8.308	3.05868
							641.242	58.0078	44.0078	31.7925	12.1107		8.32536	11.7572	8.32536	3.42169	8.31544	7.83049	8.32288	3.05295
							641.724	58.0129	44.0129	31.802	12.1308		8.34024	11.7824	8.34272	3.43199	8.3328	7.83736	8.34024	3.05066
							642.207	58.0202	44.0202	31.8101	12.149		8.3576	11.8705	8.3576	3.49956	8.35016	7.86255	8.3576	3.03406
							642.689	58.0302	44.0302	31.8174	12.1658		8.37496	11.9049	8.37496	3.46177	8.36504	7.88431	8.37248	3.04322
							643.171	58.0432	44.0432	31.8247	12.1813		8.38984	11.8728	8.39232	3.4778	8.3824	7.8866	8.38984	3.04322
							643.653	58.0591	44.0591	31.8326	12.1961		8.4072	11.8923	8.40968	3.45089	8.39976	7.89576	8.4072	3.04322
							644.135	58.0775	44.0775	31.842	12.2107		8.42456	11.9106	8.42456	3.46291	8.41464	7.87915	8.42208	3.03921
							644.617	58.0978	44.0978	31.8533	12.2256		8.44192	11.9782	8.44192	3.47551	8.432	7.88946	8.43944	3.03062
							645.099	58.1192	44.1192	31.8672	12.2415		8.4568	11.961	8.45928	3.49669	8.44936	7.9032	8.4568	3.03806
							645.582	58.1406	44.1406	31.884	12.2589		8.47416	11.9965	8.47416	3.53391	8.46672	7.94271	8.47168	3.03978
							646.064	58.161	44.161	31.9038	12.2781		8.49152	12.008	8.49152	3.54536	8.4816	7.95989	8.48904	3.04093
							646.546	58.1794	44.1794	31.9265	12.2996		8.50888	12.0263	8.50888	3.55796	8.49896	7.97019	8.5064	3.0478
							647.028	58.1951	44.1951	31.9517	12.3234		8.52624	12.0492	8.52376	3.56483	8.51632	7.97821	8.52376	3.04837
							647.51	58.2076	44.2076	31.9791	12.3498		8.54112	12.0606	8.54112	3.57628	8.53368	7.96046	8.53864	3.05238
							647.992	58.2166	44.2166	32.0078	12.3784		8.55848	12.087	8.55848	3.58659	8.54856	7.97592	8.556	3.06097
							648.474	58.2223	44.2223	32.0374	12.4091		8.57584	12.1087	8.57336	3.57685	8.56592	8.02631	8.57336	3.07185
							648.956	58.2251	44.2251	32.0671	12.4415		8.59072	12.1305	8.59072	3.5843	8.58328	8.04577	8.59072	3.10906
							649.439	58.2259	44.2259	32.0966	12.4751		8.60808	12.1477	8.60808	3.62552	8.59816	8.06639	8.60808	3.13311
							649.921	58.2257	44.2257	32.1254	12.5093		8.62544	12.1683	8.62544	3.63926	8.61552	8.07898	8.62544	3.13998
							650.403	58.2255	44.2255	32.1534	12.5433		8.6428	12.1866	8.6428	3.65301	8.63288	8.08013	8.6428	3.14685
							650.885	58.2263	44.2263	32.1803	12.5766		8.66016	12.2038	8.66016	3.67247	8.64776	8.0973	8.65768	3.15029
							651.367	58.229	44.229	32.206	12.6084		8.67752	12.2244	8.67752	3.67705	8.66512	8.12135	8.67504	3.13712
							651.849	58.2341	44.2341	32.2304	12.6383		8.6924	12.2462	8.6924	3.69423	8.68248	8.12822	8.6924	3.13884
							652.331	58.2419	44.2419	32.2531	12.6658		8.70976	12.324	8.70976	3.71026	8.69984	8.14196	8.70728	3.14513
							652.813	58.2524	44.2524	32.2739	12.6907		8.72464	12.3103	8.72712	3.71599	8.71472	8.15113	8.72464	3.14227
							653.296	58.2651	44.2651	32.2923	12.7132		8.742	12.3401	8.742	3.72859	8.73208	8.13051	8.742	3.14342
							653.778	58.2794	44.2794	32.308	12.7333		8.75688	12.3595	8.75936	3.73889	8.74944	8.14139	8.75936	3.17777
							654.26	58.2945	44.2945	32.3207	12.7515		8.77424	12.3767	8.77672	3.75492	8.7668	8.15342	8.77424	3.18464
							654.742	58.3093	44.3093	32.3303	12.7684		8.7916	12.4053	8.79408	3.76752	8.78168	8.1683	8.7916	3.19266
							655.224	58.3228	44.3228	32.3369	12.7843		8.80896	12.4889	8.81144	3.78699	8.79904	8.21411	8.80896	3.20525
							655.706	58.3342	44.3342	32.3408	12.7999		8.82384	12.5164	8.82632	3.795	8.8164	8.22785	8.82632	3.18922
							656.188	58.3427	44.3427	32.3425	12.8156		8.8412	12.5015	8.84368	3.77382	8.83376	8.24388	8.8412	3.19724
							656.671	58.3479	44.3479	32.3425	12.8316		8.85856	12.5198	8.86104	3.78412	8.84864	8.2519	8.85856	3.21098
							657.153	58.3497	44.3497	32.3417	12.8484		8.87344	12.5279	8.87592	3.795	8.866	8.26679	8.87592	3.22129
							657.635	58.3484	44.3484	32.3406	12.8659		8.8908	12.5416	8.89328	3.79844	8.88336	8.27824	8.8908	3.24533
							658.117	58.3446	44.3446	32.3402	12.8842		8.90816	12.5645	8.91064	3.8076	8.90072	8.28625	8.90816	3.2522
							658.599	58.3392	44.3392	32.3409	12.9032		8.92552	12.5885	8.92552	3.84195	8.91808	8.29198	8.92552	3.23846
							659.081	58.3334	44.3334	32.3434	12.9226		8.9404	12.616	8.94288	3.85455	8.93296	8.2811	8.9404	3.24247
							659.563	58.328	44.328	32.348	12.9422		8.95776	12.6481	8.96024	3.8912	8.95032	8.29198	8.95776	3.24877
							660.046	58.3243	44.3243	32.3551	12.9619		8.97512	12.6676	8.97512	3.89349	8.9652	8.29999	8.97512	3.25621
							660.528	58.3232	44.3232	32.365	12.9814		8.99248	12.6859	8.99248	3.89005	8.98256	8.30171	8.99248	3.26595
							661.01	58.3254	44.3254	32.3781	13.0006		9.00736	12.6973	9.00984	3.91066	8.99744	8.30801	9.00736	3.30374
							661.492	58.3313	44.3313	32.3944	13.0197		9.02472	12.718	9.02472	3.98052	9.0148	8.32461	9.02472	3.31862
							661.974	58.341	44.341	32.4142	13.0389		9.04208	12.8119	9.04208	4.00113	9.03216	8.41909	9.04208	3.32549
							662.456	58.3543	44.3543	32.4371	13.0583		9.05944	12.8485	9.05944	3.9851	9.04952	8.39161	9.05944	3.32893
							662.938	58.3706	44.3706	32.4626	13.0782		9.07432	12.8348	9.0768	3.99311	9.0644	8.41107	9.07432	3.31576
							663.42	58.389	44.389	32.4898	13.0984		9.09168	12.8577	9.09168	3.98624	9.08176	8.42023	9.09168	3.3192
							663.903	58.4082	44.4082	32.5171	13.1188		9.10904	12.8577	9.10904	3.97136	9.09912	8.41909	9.10904	3.32435
							664.385	58.427	44.427	32.543	13.1393		9.12392	12.8668	9.1264	3.9891	9.114	8.43398	9.1264	3.3295
							664.867	58.4441	44.4441	32.5659	13.1594		9.14128	12.8794	9.14376	4.00399	9.13136	8.42596	9.14376	3.33351
							665.349	58.4584	44.4584	32.5846	13.179		9.15864	12.876	9.16112	4.03205	9.14872	8.43169	9.16112	3.36557
							665.831	58.4691	44.4691	32.5983	13.1981		9.17352	12.9241	9.17848	4.06297	9.16608	8.43512	9.176	3.38161
							666.313	58.476	44.476	32.6071	13.2169		9.19088	12.947	9.19336	4.07785	9.18344	8.45344	9.19336	3.37817
							666.795	58.4793	44.4793	32.6121	13.2358		9.20824	12.9687	9.21072	4.07671	9.19832	8.53818	9.21072	3.3587
							667.278	58.4798	44.4798	32.6148	13.2551		9.22312	12.9859	9.22808	4.09274	9.21568	8.5107	9.22808	3.3713
							667.76	58.4785	44.4785	32.6171	13.2746		9.24048	13.0111	9.24544	4.07671	9.23304	8.52788	9.24296	3.37989
							668.242	58.4763	44.4763	32.6197	13.294		9.25784	13.0981	9.2628	4.09274	9.2504	8.53704	9.26032	3.3839
							668.724	58.4738	44.4738	32.623	13.3124		9.27272	13.121	9.27768	4.1248	9.26528	8.54048	9.2752	3.3879
							669.206	58.4723	44.4723	32.6278	13.3299		9.29008	13.1039	9.29504	4.13626	9.28264	8.5588	9.29256	3.38733
							669.688	58.4739	44.4739	32.6358	13.3475		9.30744	13.1233	9.3124	4.14542	9.3	8.5691	9.30992	3.39019
							670.17	58.4804	44.4804	32.6489	13.3661		9.3248	13.1325	9.32728	4.14771	9.31736	8.55593	9.3248	3.40508
							670.653	58.4926	44.4926	32.6675	13.3862		9.34216	13.1508	9.34464	4.14427	9.33224	8.58743	9.34216	3.41081
							671.135	58.5101	44.5101	32.6904	13.4076		9.35952	13.176	9.35952	4.18092	9.3496	8.57769	9.35952	3.44115
							671.617	58.5313	44.5313	32.7156	13.4294		9.37688	13.1943	9.37688	4.21183	9.36696	8.61262	9.37688	3.45261
							672.099	58.5545	44.5545	32.7408	13.4505		9.39176	13.2184	9.39424	4.24504	9.38184	8.62522	9.39424	3.46291
							672.581	58.578	44.578	32.7643	13.4705		9.40912	13.2344	9.4116	4.2668	9.3992	8.62865	9.40912	3.47207
							673.063	58.6005	44.6005	32.7856	13.4889		9.42648	13.2642	9.42648	4.27482	9.41408	8.63667	9.42648	3.45261
							673.545	58.6208	44.6208	32.8046	13.506		9.44136	13.2882	9.44384	4.27596	9.43144	8.62579	9.44384	3.45948
							674.028	58.6382	44.6382	32.8221	13.5221		9.45872	13.3043	9.4612	4.25879	9.4488	8.63438	9.4612	3.46177
							674.51	58.6524	44.6524	32.839	13.5378		9.47608	13.3249	9.47856	4.27425	9.46368	8.64468	9.47608	3.47093
							674.992	58.6631	44.6631	32.8562	13.5535		9.49344	13.3272	9.49592	4.2897	9.48104	8.68247	9.49344	3.47608
							675.474	58.6704	44.6704	32.8744	13.5695		9.5108	13.3444	9.5108	4.31719	9.4984	8.69736	9.5108	3.50643
							675.956	58.6745	44.6745	32.8938	13.5859		9.52568	13.3673	9.52816	4.34238	9.51576	8.71683	9.52568	3.52475
							676.438	58.6759	44.6759	32.9144	13.6026		9.54304	13.3924	9.54552	4.35841	9.53312	8.73744	9.54304	3.53277
							676.92	58.6755	44.6755	32.9357	13.6193		9.5604	13.4245	9.5604	4.36986	9.548	8.73057	9.5604	3.53735
							677.403	58.6742	44.6742	32.9574	13.6359		9.57528	13.46	9.57776	4.3859	9.56536	8.74202	9.57528	3.52246
							677.885	58.673	44.673	32.9789	13.652		9.59264	13.5379	9.59512	4.39277	9.58272	8.73629	9.59264	3.53334
							678.367	58.673	44.673	32.9997	13.6675		9.61	13.5241	9.61	4.40078	9.60008	8.75233	9.61	3.5425
							678.849	58.6748	44.6748	33.0191	13.6824		9.62488	13.5585	9.62736	4.38933	9.61744	8.7947	9.62488	3.54994
							679.331	58.6792	44.6792	33.0368	13.6968		9.64224	13.5768	9.64472	4.39964	9.6348	8.81645	9.64224	3.55452
							679.813	58.6863	44.6863	33.0523	13.7107		9.65712	13.5951	9.6596	4.4088	9.64968	8.82676	9.6596	3.55968
							680.295	58.6959	44.6959	33.0654	13.7244		9.67448	13.6158	9.67696	4.44201	9.66704	8.8279	9.67448	3.56769
							680.778	58.7075	44.7075	33.0757	13.7381		9.69184	13.6249	9.69432	4.45003	9.6844	8.84279	9.69184	3.56941
							681.26	58.7206	44.7206	33.0834	13.752		9.7092	13.6409	9.7092	4.4569	9.69928	8.86455	9.7092	3.56884
							681.742	58.7341	44.7341	33.0884	13.7662		9.72656	13.6535	9.72656	4.47293	9.71664	8.88974	9.72408	3.57456
							682.224	58.747	44.747	33.091	13.7808		9.74144	13.6707	9.74392	4.48323	9.734	8.91837	9.74144	3.63697
							682.706	58.7585	44.7585	33.0916	13.7959		9.7588	13.6971	9.7588	4.50614	9.75136	8.9241	9.7588	3.66904
							683.188	58.7677	44.7677	33.0906	13.8114		9.77616	13.72	9.77616	4.53706	9.76624	8.93097	9.77368	3.64957
							683.67	58.7741	44.7741	33.0884	13.827		9.79352	13.7532	9.79352	4.55309	9.7836	8.94585	9.79104	3.65873
							684.153	58.7775	44.7775	33.0855	13.8425		9.8084	13.7806	9.8084	4.56339	9.79848	8.93555	9.8084	3.65072
							684.635	58.7776	44.7776	33.0824	13.8577		9.82576	13.7955	9.82576	4.57943	9.81584	8.97219	9.82576	3.63411
							685.117	58.7749	44.7749	33.0793	13.8723		9.84312	13.8219	9.84312	4.59088	9.8332	8.98021	9.84312	3.64843
							685.599	58.7698	44.7698	33.0765	13.8859		9.86048	13.8345	9.86048	4.59775	9.85056	8.98937	9.86048	3.65358
							686.081	58.7631	44.7631	33.0744	13.8984		9.87784	13.8562	9.87784	4.61149	9.86544	9.00082	9.87536	3.64843
							686.563	58.7557	44.7557	33.0731	13.9097		9.89272	13.8906	9.8952	4.62409	9.8828	9.01685	9.89272	3.64671
							687.045	58.7484	44.7484	33.0729	13.9199		9.91008	13.9662	9.91008	4.6447	9.90016	9.03632	9.91008	3.65587
							687.527	58.7422	44.7422	33.0742	13.929		9.92744	13.9536	9.92744	4.67218	9.91752	9.03861	9.92744	3.73546
							688.01	58.7379	44.7379	33.0772	13.9374		9.9448	13.981	9.9448	4.70196	9.9324	9.06152	9.9448	3.71255
							688.492	58.736	44.736	33.0821	13.9454		9.95968	14.0039	9.96216	4.71799	9.94976	9.07411	9.95968	3.72744
							688.974	58.737	44.737	33.0893	13.9535		9.97704	14.0131	9.97704	4.73402	9.96712	9.08327	9.97704	3.724
							689.456	58.7407	44.7407	33.0987	13.9618		9.9944	14.0372	9.9944	4.7512	9.98448	9.09587	9.9944	3.70396
							689.938	58.7469	44.7469	33.1101	13.9709		10.0093	14.0601	10.0118	4.75349	9.99936	9.11419	10.0093	3.71312
							690.42	58.755	44.755	33.1234	13.9809		10.0266	14.0784	10.0291	4.77868	10.0167	9.12221	10.0266	3.71885
							690.902	58.7643	44.7643	33.1379	13.9921		10.0415	14.1024	10.0465	4.85541	10.0341	9.13137	10.0415	3.72114
							691.385	58.7738	44.7738	33.1533	14.0046		10.0589	14.1288	10.0614	4.87373	10.0514	9.14282	10.0589	3.72171
							691.867	58.7826	44.7826	33.1687	14.0183		10.0762	14.2089	10.0787	4.86457	10.0663	9.12221	10.0762	3.72515
							692.349	58.7899	44.7899	33.1836	14.0334		10.0911	14.241	10.0936	4.8806	10.0837	9.13767	10.0936	3.72458
							692.831	58.7951	44.7951	33.1974	14.0496		10.1085	14.217	10.111	4.88747	10.101	9.22298	10.1085	3.7303
							693.313	58.7978	44.7978	33.2098	14.0668		10.1258	14.2341	10.1283	4.90465	10.1184	9.19893	10.1258	3.7366
							693.795	58.7978	44.7978	33.2204	14.085		10.1432	14.249	10.1432	4.92182	10.1333	9.22184	10.1432	3.75092
							694.277	58.7955	44.7955	33.2291	14.1038		10.1606	14.3097	10.1606	4.92755	10.1506	9.23443	10.1606	3.78355
							694.76	58.7911	44.7911	33.236	14.1231		10.1779	14.3086	10.1779	4.94129	10.168	9.25161	10.1754	3.79958
							695.242	58.7854	44.7854	33.2411	14.1426		10.1953	14.3452	10.1928	4.95274	10.1854	9.26993	10.1928	3.80989
							695.724	58.7792	44.7792	33.2445	14.1619		10.2102	14.3784	10.2102	4.93843	10.2002	9.28138	10.2102	3.81791
							696.206	58.7731	44.7731	33.2464	14.1808		10.2275	14.4047	10.2275	4.96992	10.2176	9.28596	10.2275	3.82821
							696.688	58.7681	44.7681	33.2473	14.1991		10.2449	14.4288	10.2449	4.98595	10.235	9.27108	10.2449	3.81562
							697.17	58.7647	44.7647	33.2471	14.2164		10.2598	14.4506	10.2598	5.00198	10.2498	9.28138	10.2598	3.82535
							697.652	58.7634	44.7634	33.2464	14.2327		10.2771	14.4677	10.2771	5.03634	10.2672	9.29111	10.2771	3.8265
							698.134	58.7645	44.7645	33.2452	14.2479		10.2945	14.4895	10.2945	5.05352	10.2821	9.2957	10.2945	3.83394
							698.617	58.768	44.768	33.2441	14.2619		10.3094	14.4998	10.3118	5.05924	10.2994	9.30314	10.3118	3.8305
							699.099	58.7737	44.7737	33.2431	14.275		10.3267	14.5101	10.3292	5.07413	10.3168	9.33291	10.3267	3.83451
							699.581	58.7812	44.7812	33.2427	14.2872		10.3441	14.5261	10.3441	5.07756	10.3342	9.35124	10.3441	3.83566
							700.063	58.7899	44.7899	33.243	14.2989		10.3614	14.5353	10.3614	5.07126	10.3515	9.37528	10.3614	3.83394
							700.545	58.7993	44.7993	33.2444	14.3102		10.3763	14.5616	10.3788	5.07642	10.3664	9.39132	10.3788	3.84024
							701.027	58.8086	44.8086	33.2469	14.3213		10.3937	14.5891	10.3962	5.08443	10.3838	9.40849	10.3937	3.84138
							701.509	58.817	44.817	33.2506	14.3323		10.411	14.6109	10.411	5.08672	10.4011	9.4314	10.411	3.84883
							701.991	58.8241	44.8241	33.2555	14.3432		10.4259	14.6384	10.4284	5.10333	10.4185	9.44628	10.4284	3.89005
							702.474	58.8293	44.8293	33.2616	14.354		10.4433	14.6601	10.4458	5.19437	10.4358	9.4543	10.4458	3.89692
							702.956	58.8324	44.8324	33.2687	14.3645		10.4582	14.6727	10.4631	5.16689	10.4532	9.46117	10.4606	3.90723
							703.438	58.8334	44.8334	33.2767	14.3744		10.4755	14.6819	10.4805	5.18521	10.4681	9.47147	10.478	3.91524
							703.92	58.8324	44.8324	33.2854	14.3833		10.4929	14.6979	10.4954	5.18406	10.4854	9.46231	10.4929	3.90036
							704.402	58.8301	44.8301	33.2945	14.3911		10.5102	14.7174	10.5127	5.17147	10.5028	9.50812	10.5102	3.90665
							704.884	58.8269	44.8269	33.3039	14.3974		10.5251	14.7357	10.5276	5.18578	10.5177	9.53217	10.5251	3.91811
							705.366	58.8236	44.8236	33.3135	14.4022		10.5425	14.7746	10.545	5.2041	10.535	9.54133	10.5425	3.93185
							705.849	58.8209	44.8209	33.3231	14.4052		10.5598	14.7998	10.5623	5.24361	10.5524	9.55278	10.5598	3.95303
							706.331	58.8197	44.8197	33.3326	14.4067		10.5772	14.817	10.5772	5.24704	10.5673	9.55507	10.5747	3.93528
							706.813	58.8203	44.8203	33.3418	14.4071		10.5946	14.8525	10.5946	5.25048	10.5846	9.54934	10.5921	3.9433
							707.295	58.8233	44.8233	33.3507	14.4068		10.6094	14.8617	10.6119	5.23559	10.602	9.5608	10.6094	3.9496
							707.777	58.8286	44.8286	33.3592	14.4065		10.6268	14.8708	10.6268	5.24933	10.6169	9.59859	10.6268	3.96277
							708.259	58.836	44.836	33.3672	14.4069		10.6442	14.8914	10.6442	5.25334	10.6342	9.60889	10.6442	3.97193
							708.741	58.8451	44.8451	33.3747	14.4088		10.6615	14.9579	10.6615	5.26079	10.6516	9.62149	10.6615	3.97193
							709.224	58.8554	44.8554	33.3815	14.4129		10.6764	14.9327	10.6789	5.28941	10.6665	9.63065	10.6764	3.99082
							709.706	58.8659	44.8659	33.3876	14.4198		10.6938	14.9636	10.6938	5.30545	10.6838	9.63867	10.6938	3.98223
							710.188	58.8761	44.8761	33.3932	14.43		10.7111	14.9762	10.7111	5.32835	10.6987	9.66157	10.7111	3.99655
							710.67	58.8853	44.8853	33.3983	14.4437		10.7285	14.9808	10.7285	5.35011	10.7161	9.72684	10.7285	4.00285
							711.152	58.8929	44.8929	33.4032	14.4609		10.7434	15.0025	10.7458	5.35469	10.7334	9.70967	10.7434	4.0309
							711.634	58.8987	44.8987	33.4081	14.4813		10.7607	15.0208	10.7632	5.36041	10.7508	9.74058	10.7607	4.03205
							712.116	58.9025	44.9025	33.4132	14.5043		10.7781	15.0518	10.7806	5.37301	10.7657	9.7486	10.7781	4.01029
							712.598	58.9045	44.9045	33.419	14.5292		10.793	15.0678	10.7954	5.36328	10.783	9.75776	10.7954	4.02002
							713.081	58.9049	44.9049	33.4257	14.5552		10.8103	15.0873	10.8128	5.39477	10.8004	9.76692	10.8103	4.03491
							713.563	58.9042	44.9042	33.4337	14.5815		10.8277	15.1056	10.8302	5.37988	10.8178	9.75261	10.8277	4.03777
							714.045	58.9031	44.9031	33.4431	14.6073		10.8426	15.1125	10.845	5.38732	10.8351	9.75833	10.845	4.06297
							714.527	58.9021	44.9021	33.4543	14.632		10.8599	15.1399	10.8624	5.41767	10.8525	9.76864	10.8599	4.06984
							715.009	58.902	44.902	33.4674	14.6554		10.8773	15.1594	10.8798	5.41252	10.8674	9.84594	10.8773	4.05152
							715.491	58.9035	44.9035	33.4827	14.6774		10.8922	15.1789	10.8971	5.45775	10.8847	9.81845	10.8946	4.06239
							715.973	58.9071	44.9071	33.5002	14.6983		10.9095	15.2052	10.912	5.47836	10.9021	9.84365	10.9095	4.07499
							716.456	58.9133	44.9133	33.5199	14.7186		10.9269	15.2327	10.9269	5.48409	10.9194	9.86655	10.9269	4.08186
							716.938	58.9221	44.9221	33.5415	14.7389		10.9442	15.3014	10.9442	5.49783	10.9343	9.87571	10.9442	4.10648
							717.42	58.9334	44.9334	33.5645	14.7598		10.9616	15.2899	10.9616	5.51615	10.9517	9.8906	10.9591	4.08816
							717.902	58.9466	44.9466	33.5882	14.7817		10.9765	15.3048	10.979	5.53219	10.969	9.89861	10.9765	4.09045
							718.384	58.961	44.961	33.6116	14.805		10.9938	15.306	10.9938	5.55738	10.9864	9.88201	10.9938	4.08988
							718.866	58.9753	44.9753	33.6337	14.8296		11.0112	15.3163	11.0112	5.57226	11.0013	9.89117	11.0087	4.09446
							719.348	58.9885	44.9885	33.6535	14.8551		11.0286	15.3088	11.0286	5.56196	11.0186	9.9072	11.0261	4.09331
							719.831	58.9995	44.9995	33.67	14.8812		11.0434	15.3495	11.0434	5.5757	11.036	9.91751	11.0434	4.10362
							720.313	59.0075	45.0075	33.6828	14.9071		11.0608	15.3793	11.0608	5.57513	11.0509	9.95358	11.0608	4.19122
							720.795	59.0123	45.0123	33.692	14.9322		11.0782	15.4033	11.0782	5.59059	11.0682	9.97076	11.0782	4.16488
							721.277	59.014	45.014	33.6982	14.956		11.0955	15.4148	11.093	5.64899	11.0856	9.98335	11.093	4.20038
							721.759	59.0132	45.0132	33.7022	14.9782		11.1104	15.4319	11.1104	5.6593	11.1005	10.0051	11.1104	4.20038
							722.241	59.0107	45.0107	33.7051	14.9984		11.1278	15.4491	11.1278	5.66846	11.1178	10.0131	11.1278	4.19122
							722.723	59.0078	45.0078	33.7079	15.0167		11.1451	15.4674	11.1451	5.67304	11.1352	10.0257	11.1451	4.1792
							723.206	59.0052	45.0052	33.7114	15.0329		11.1625	15.5465	11.1625	5.66101	11.1501	10.0521	11.1625	4.19008
							723.688	59.0039	45.0039	33.7162	15.0474		11.1774	15.5339	11.1774	5.67132	11.1674	10.0692	11.1774	4.18893
							724.17	59.0046	45.0046	33.7226	15.0603		11.1947	15.5636	11.1947	5.68449	11.1848	10.0841	11.1947	4.18378
							724.652	59.0075	45.0075	33.7305	15.072		11.2121	15.5843	11.2121	5.728	11.2022	10.0933	11.2121	4.18378
							725.134	59.0129	45.0129	33.7399	15.0831		11.2294	15.59	11.2294	5.74862	11.2195	10.1036	11.227	4.17404
							725.616	59.0206	45.0206	33.7506	15.094		11.2443	15.6049	11.2468	5.77152	11.2369	10.1208	11.2443	4.18149
							726.098	59.0303	45.0303	33.7623	15.1055		11.2617	15.6278	11.2617	5.78641	11.2518	10.1368	11.2617	4.19065
							726.581	59.0417	45.0417	33.7749	15.1183		11.2766	15.6907	11.279	5.78641	11.2691	10.1494	11.279	4.221
							727.063	59.0543	45.0543	33.7882	15.1331		11.2939	15.6587	11.2964	5.79213	11.2865	10.1517	11.2939	4.23817
							727.545	59.0676	45.0676	33.8023	15.1505		11.3113	15.6782	11.3138	5.78641	11.3014	10.1397	11.3113	4.24963
							728.027	59.081	45.081	33.8169	15.1709		11.3262	15.6919	11.3286	5.79843	11.3187	10.178	11.3262	4.2565
							728.509	59.0941	45.0941	33.8321	15.1945		11.3435	15.7503	11.346	5.80358	11.3361	10.1895	11.3435	4.24046
							728.991	59.1065	45.1065	33.8479	15.2213		11.3609	15.7469	11.3634	5.8345	11.3534	10.2032	11.3584	4.25535
							729.473	59.1179	45.1179	33.864	15.2509		11.3782	15.7698	11.3782	5.84366	11.3683	10.2124	11.3758	4.25707
							729.955	59.1281	45.1281	33.8804	15.2828		11.3956	15.7869	11.3956	5.85512	11.3857	10.1964	11.3931	4.26222
							730.438	59.137	45.137	33.897	15.3161		11.4105	15.8144	11.4105	5.87802	11.403	10.2078	11.4105	4.26566
							730.92	59.1447	45.1447	33.9134	15.3497		11.4278	15.8316	11.4278	5.88031	11.4204	10.2547	11.4254	4.27138
							731.402	59.1512	45.1512	33.9297	15.3825		11.4452	15.8511	11.4452	5.8929	11.4353	10.3292	11.4427	4.27138
							731.884	59.1569	45.1569	33.9455	15.4133		11.4626	15.8728	11.4601	5.90894	11.4526	10.3143	11.4601	4.27883
							732.366	59.1621	45.1621	33.9608	15.4413		11.4774	15.8854	11.4774	5.92153	11.4675	10.3418	11.4774	4.28856
							732.848	59.167	45.167	33.9753	15.4655		11.4948	15.9186	11.4948	5.941	11.4849	10.3509	11.4948	4.28512
							733.33	59.172	45.172	33.9889	15.4856		11.5122	15.9977	11.5122	5.95474	11.5022	10.359	11.5122	4.28799
							733.813	59.1775	45.1775	34.0016	15.5015		11.5295	15.9828	11.5295	5.96619	11.5171	10.367	11.5295	4.29257
							734.295	59.1838	45.1838	34.0134	15.5136		11.5444	15.9999	11.5469	5.98223	11.5345	10.3567	11.5444	4.30058
							734.777	59.191	45.191	34.0241	15.5225		11.5618	16.0068	11.5618	6.00284	11.5518	10.3653	11.5618	4.31032
							735.259	59.1992	45.1992	34.034	15.5292		11.5791	16.0125	11.5791	6.02231	11.5667	10.375	11.5791	4.3504
							735.741	59.2085	45.2085	34.043	15.5349		11.5965	15.9971	11.5965	6.03948	11.5841	10.3813	11.594	4.36414
							736.223	59.2188	45.2188	34.0513	15.5406		11.6114	16.0194	11.6138	6.05666	11.6014	10.4151	11.6114	4.37444
							736.705	59.2298	45.2298	34.0589	15.5476		11.6287	16.103	11.6287	6.0601	11.6188	10.4322	11.6287	4.37903
							737.188	59.2413	45.2413	34.0661	15.5568		11.6436	16.0789	11.6461	6.06811	11.6362	10.4437	11.6461	4.36414
							737.67	59.2529	45.2529	34.0728	15.5689		11.661	16.1133	11.6634	6.08872	11.651	10.4574	11.6634	4.37101
							738.152	59.2642	45.2642	34.0793	15.5842		11.6758	16.1316	11.6808	6.15171	11.6684	10.4735	11.6783	4.37616
							738.634	59.2749	45.2749	34.0857	15.6026		11.6932	16.1557	11.6957	6.12995	11.6858	10.4781	11.6957	4.38418
							739.116	59.2848	45.2848	34.092	15.6239		11.7106	16.1877	11.713	6.14598	11.7031	10.4872	11.7106	4.39162
							739.598	59.2936	45.2936	34.0983	15.6473		11.7279	16.2083	11.7304	6.14713	11.7205	10.5044	11.7279	4.3962
							740.08	59.3012	45.3012	34.1048	15.6719		11.7428	16.229	11.7478	6.15056	11.7354	10.4907	11.7453	4.42254
							740.562	59.3076	45.3076	34.1114	15.6968		11.7602	16.2427	11.7626	6.14598	11.7527	10.5296	11.7626	4.40708
							741.045	59.3128	45.3128	34.1181	15.721		11.7775	16.2656	11.78	6.15457	11.7701	10.5525	11.7775	4.41739
							741.527	59.317	45.317	34.125	15.7434		11.7949	16.2839	11.7974	6.16029	11.785	10.572	11.7949	4.42941
							742.009	59.3204	45.3204	34.132	15.7635		11.8098	16.3045	11.8122	6.19522	11.8023	10.5983	11.8098	4.43686
							742.491	59.3233	45.3233	34.1391	15.7806		11.8271	16.3206	11.8296	6.25706	11.8197	10.6155	11.8271	4.43686
							742.973	59.3261	45.3261	34.146	15.7945		11.8445	16.3297	11.847	6.23645	11.837	10.6235	11.8445	4.43628
							743.455	59.3288	45.3288	34.1527	15.8053		11.8618	16.3446	11.8618	6.2605	11.8519	10.6223	11.8618	4.43972
							743.937	59.3318	45.3318	34.1591	15.8133		11.8767	16.3629	11.8792	6.27309	11.8693	10.6172	11.8792	4.45003
							744.42	59.3351	45.3351	34.1649	15.8191		11.8941	16.3813	11.8966	6.26966	11.8842	10.6321	11.8966	4.45632
							744.902	59.3389	45.3389	34.17	15.8233		11.9114	16.3916	11.9114	6.28454	11.9015	10.6384	11.9114	4.45575
							745.384	59.3432	45.3432	34.1742	15.8268		11.9288	16.4202	11.9288	6.27481	11.9189	10.6727	11.9288	4.49125
							745.866	59.3478	45.3478	34.1775	15.8304		11.9462	16.4969	11.9462	6.2834	11.9338	10.6819	11.9462	4.49698
							746.348	59.3528	45.3528	34.1796	15.8348		11.961	16.5267	11.9635	6.32577	11.9511	10.667	11.9635	4.50957
							746.83	59.3579	45.3579	34.1806	15.8406		11.9784	16.5221	11.9809	6.35325	11.9685	10.714	11.9784	4.51759
							747.312	59.363	45.363	34.1804	15.8481		11.9958	16.5393	11.9958	6.38417	11.9858	10.7311	11.9958	4.50614
							747.795	59.368	45.368	34.179	15.8574		12.0106	16.5599	12.0131	6.41165	12.0007	10.7311	12.0131	4.51186
							748.277	59.3726	45.3726	34.1765	15.8682		12.028	16.5794	12.0305	6.4254	12.0181	10.7449	12.0305	4.51816
							748.759	59.3768	45.3768	34.173	15.8802		12.0454	16.5943	12.0478	6.43227	12.0354	10.7609	12.0454	4.52847
							749.241	59.3805	45.3805	34.1687	15.8925		12.0602	16.6011	12.0652	6.43685	12.0528	10.7466	12.0627	4.53247
							749.723	59.3835	45.3835	34.1636	15.9046		12.0776	16.6149	12.0801	6.42597	12.0677	10.7769	12.0801	4.54221
							750.205	59.3859	45.3859	34.158	15.9154		12.095	16.6275	12.0974	6.43799	12.085	10.7872	12.095	4.54278
							750.687	59.3878	45.3878	34.1519	15.9242		12.1098	16.7031	12.1148	6.45116	12.1024	10.7706	12.1123	4.54851
							751.169	59.389	45.389	34.1457	15.9304		12.1272	16.7557	12.1322	6.48723	12.1198	10.8079	12.1297	4.54851
							751.652	59.3897	45.3897	34.1392	15.9336		12.1446	16.7294	12.147	6.49983	12.1371	10.8766	12.1446	4.54793
							752.134	59.39	45.39	34.1328	15.9335		12.1594	16.7466	12.1644	6.52388	12.152	10.8537	12.1619	4.55366
							752.616	59.3899	45.3899	34.1264	15.9304		12.1768	16.7592	12.1793	6.59602	12.1694	10.8892	12.1793	4.5611
							753.098	59.3895	45.3895	34.1203	15.9245		12.1942	16.774	12.1966	6.56739	12.1867	10.9018	12.1942	4.56568
							753.58	59.3887	45.3887	34.1144	15.9164		12.2115	16.8451	12.214	6.58457	12.2041	10.9052	12.2115	4.60691
							754.062	59.3877	45.3877	34.1088	15.9069		12.2289	16.8405	12.2314	6.58228	12.219	10.9189	12.2289	4.6218
							754.544	59.3864	45.3864	34.1036	15.8967		12.2462	16.8668	12.2462	6.56109	12.2363	10.9058	12.2462	4.62638
							755.027	59.3849	45.3849	34.0986	15.8868		12.2636	16.876	12.2636	6.5714	12.2537	10.9092	12.2611	4.62981
							755.509	59.3832	45.3832	34.094	15.8778		12.2785	16.8931	12.281	6.59373	12.271	10.9144	12.2785	4.61836
							755.991	59.3813	45.3813	34.0896	15.8705		12.2958	16.9115	12.2958	6.6716	12.2859	10.9247	12.2958	4.62466
							756.473	59.3795	45.3795	34.0855	15.8654		12.3132	16.9332	12.3132	6.65901	12.3033	10.9281	12.3132	4.62523
							756.955	59.3776	45.3776	34.0816	15.8628		12.3281	16.9584	12.3306	6.68305	12.3182	10.9613	12.3281	4.63439
							757.437	59.3758	45.3758	34.0778	15.8628		12.3454	16.9745	12.3479	6.68878	12.3355	10.9865	12.3454	4.64184
							757.919	59.3742	45.3742	34.0741	15.8654		12.3628	16.9859	12.3628	6.70367	12.3504	10.9991	12.3628	4.66875
							758.402	59.3728	45.3728	34.0705	15.8702		12.3802	17.0031	12.3802	6.71397	12.3678	11.0208	12.3802	4.68592
							758.884	59.3716	45.3716	34.0669	15.8768		12.395	17.0328	12.3975	6.72542	12.3851	11.0369	12.395	4.6802
							759.366	59.3704	45.3704	34.0632	15.8845		12.4124	17.0535	12.4149	6.73802	12.4025	11.0506	12.4124	4.66188
							759.848	59.3692	45.3692	34.0593	15.8926		12.4298	17.0844	12.4298	6.75176	12.4174	11.0632	12.4273	4.66817
							760.33	59.3679	45.3679	34.0553	15.9006		12.4446	17.1142	12.4471	6.75749	12.4347	11.0724	12.4446	4.68421
							760.812	59.3663	45.3663	34.0507	15.9075		12.462	17.1302	12.4645	6.77467	12.4521	11.0804	12.462	4.75005
							761.294	59.3641	45.3641	34.0457	15.9129		12.4794	17.1657	12.4794	6.80215	12.4694	11.0941	12.4794	4.73517
							761.777	59.3613	45.3613	34.0399	15.9162		12.4942	17.1874	12.4967	6.81818	12.4868	11.1182	12.4967	4.7512
							762.259	59.3579	45.3579	34.0336	15.9173		12.5116	17.1989	12.5141	6.8365	12.5042	11.1296	12.5116	4.74204
							762.741	59.3539	45.3539	34.0267	15.9159		12.529	17.2207	12.5314	6.85597	12.519	11.1319	12.529	4.722
							763.223	59.3494	45.3494	34.0193	15.9122		12.5463	17.2378	12.5463	6.85711	12.5364	11.1125	12.5463	4.73631
							763.705	59.3447	45.3447	34.0116	15.9066		12.5612	17.2493	12.5637	6.86971	12.5538	11.1273	12.5612	4.79815
							764.187	59.34	45.34	34.0037	15.8996		12.5786	17.2756	12.581	6.88918	12.5711	11.1382	12.5786	4.7575
							764.669	59.3357	45.3357	33.996	15.8918		12.5959	17.2985	12.5959	6.87257	12.586	11.1754	12.5959	4.78899
							765.152	59.3321	45.3321	33.9885	15.8839		12.6133	17.3157	12.6133	6.90407	12.6034	11.1938	12.6108	4.79128
							765.634	59.3293	45.3293	33.9817	15.8766		12.6282	17.3466	12.6282	6.9201	12.6207	11.2087	12.6282	4.7678
							766.116	59.3275	45.3275	33.9756	15.8706		12.6455	17.3626	12.6455	6.94071	12.6381	11.2304	12.6455	4.78097
							766.598	59.3268	45.3268	33.9704	15.8664		12.6629	17.3753	12.6629	6.9659	12.653	11.2396	12.6604	4.78899
							767.08	59.3271	45.3271	33.9664	15.8643		12.6802	17.3993	12.6778	6.98308	12.6703	11.2476	12.6778	4.78956
							767.562	59.3282	45.3282	33.9634	15.8644		12.6976	17.4142	12.6951	6.99339	12.6877	11.2579	12.6951	4.78441
							768.044	59.3299	45.3299	33.9616	15.8667		12.715	17.452	12.7125	7.01514	12.7026	11.2464	12.7125	4.79128
							768.526	59.332	45.332	33.9608	15.871		12.7298	17.5321	12.7298	7.09072	12.7199	11.2573	12.7298	4.80101
							769.009	59.334	45.334	33.961	15.877		12.7472	17.5047	12.7472	7.06324	12.7373	11.3026	12.7472	4.83937
							769.491	59.3359	45.3359	33.9619	15.884		12.7646	17.5253	12.7621	7.08729	12.7522	11.3117	12.7621	4.84853
							769.973	59.3372	45.3372	33.9634	15.8916		12.7794	17.5436	12.7794	7.08385	12.7695	11.3312	12.7794	4.85197
							770.455	59.3379	45.3379	33.9653	15.8992		12.7968	17.61	12.7968	7.08614	12.7869	11.3449	12.7968	4.82849
							770.937	59.3379	45.3379	33.9672	15.9062		12.8142	17.5825	12.8142	7.0787	12.8018	11.3495	12.8142	4.84109
							771.419	59.3371	45.3371	33.9689	15.9121		12.8315	17.5997	12.8315	7.0953	12.8191	11.361	12.829	4.85197
							771.901	59.3354	45.3354	33.9702	15.9164		12.8464	17.6089	12.8489	7.12508	12.8365	11.3489	12.8464	4.85083
							772.384	59.3329	45.3329	33.9709	15.919		12.8638	17.6192	12.8638	7.13309	12.8538	11.3598	12.8638	4.84453
							772.866	59.3298	45.3298	33.9708	15.9197		12.8811	17.6386	12.8811	7.15829	12.8687	11.3633	12.8786	4.84109
							773.348	59.3262	45.3262	33.97	15.9185		12.896	17.6707	12.8985	7.17661	12.8861	11.3781	12.896	4.85426
							773.83	59.3223	45.3223	33.9682	15.9158		12.9134	17.6936	12.9158	7.1915	12.9034	11.4171	12.9134	4.85712
							774.312	59.3184	45.3184	33.9657	15.912		12.9282	17.7142	12.9307	7.21325	12.9208	11.4228	12.9307	4.88518
							774.794	59.3148	45.3148	33.9624	15.9076		12.9456	17.7405	12.9481	7.21784	12.9382	11.4468	12.9456	4.9035
							775.276	59.3118	45.3118	33.9586	15.9032		12.963	17.7669	12.9654	7.22699	12.9555	11.4617	12.963	4.90007
							775.758	59.3098	45.3098	33.9543	15.8995		12.9803	17.8436	12.9828	7.25104	12.9704	11.4629	12.9803	4.91037
							776.241	59.3087	45.3087	33.9497	15.897		12.9952	17.8138	12.9977	7.26249	12.9878	11.4766	12.9952	4.89778
							776.723	59.3089	45.3089	33.9449	15.896		13.0126	17.8356	13.015	7.27853	13.0051	11.4904	13.0126	4.90465
							777.205	59.3102	45.3102	33.94	15.8966		13.0299	17.8482	13.0324	7.30028	13.0225	11.4783	13.0299	4.90694
							777.687	59.3124	45.3124	33.9351	15.8987		13.0473	17.9146	13.0473	7.30487	13.0374	11.5178	13.0448	4.92182
							778.169	59.3154	45.3154	33.9301	15.9021		13.0622	17.9467	13.0646	7.32204	13.0547	11.5407	13.0622	4.92411
							778.651	59.3186	45.3186	33.9252	15.9063		13.0795	17.9284	13.082	7.34838	13.0721	11.5545	13.0795	4.92354
							779.133	59.3217	45.3217	33.9202	15.9104		13.0969	17.9581	13.0969	7.35754	13.087	11.5762	13.0944	4.92755
							779.616	59.3243	45.3243	33.9151	15.9139		13.1118	17.973	13.1142	7.36556	13.1043	11.5934	13.1118	4.94186
							780.098	59.3259	45.3259	33.9101	15.9161		13.1291	18.0005	13.1316	7.38044	13.1217	11.6083	13.1291	5.02031
							780.58	59.3263	45.3263	33.9051	15.9163		13.1465	18.0348	13.1465	7.36613	13.1366	11.6278	13.1465	4.98939
							781.062	59.3253	45.3253	33.9002	15.914		13.1614	18.0509	13.1638	7.40106	13.1539	11.6484	13.1638	4.98824
							781.544	59.3229	45.3229	33.8954	15.9091		13.1787	18.0646	13.1812	7.43541	13.1713	11.6461	13.1787	4.96648
							782.026	59.3193	45.3193	33.8907	15.9015		13.1961	18.0807	13.1986	7.45946	13.1862	11.653	13.1961	4.9745
							782.508	59.3145	45.3145	33.886	15.8913		13.2134	18.1001	13.2134	7.48007	13.2035	11.6461	13.2134	4.98423
							782.99	59.3089	45.3089	33.8813	15.879		13.2283	18.1162	13.2308	7.49152	13.2209	11.6581	13.2308	4.99912
							783.473	59.3029	45.3029	33.8764	15.8651		13.2457	18.1413	13.2482	7.49152	13.2358	11.6896	13.2457	5.00198
							783.955	59.2968	45.2968	33.8712	15.8502		13.263	18.1631	13.263	7.47435	13.2531	11.7137	13.263	5.02832
							784.437	59.291	45.291	33.8655	15.835		13.2804	18.2307	13.2804	7.49324	13.2705	11.7228	13.2804	5.03748
							784.919	59.2858	45.2858	33.8592	15.82		13.2953	18.2146	13.2978	7.51042	13.2878	11.7331	13.2978	5.01973
							785.401	59.2814	45.2814	33.8521	15.8059		13.3126	18.2513	13.3151	7.54993	13.3052	11.7515	13.3151	5.02489
							785.883	59.2779	45.2779	33.8441	15.7928		13.3275	18.2788	13.33	7.57054	13.3201	11.7572	13.33	5.03176
							786.365	59.2755	45.2755	33.8351	15.7811		13.3449	18.2982	13.3474	7.58428	13.3374	11.7767	13.3474	5.03691
							786.848	59.2739	45.2739	33.825	15.7707		13.3622	18.32	13.3647	7.59001	13.3548	11.7904	13.3647	5.03519
							787.33	59.2729	45.2729	33.8136	15.7615		13.3771	18.328	13.3821	7.60947	13.3697	11.7927	13.3796	5.03977
							787.812	59.2722	45.2722	33.801	15.7531		13.3945	18.3395	13.397	7.63467	13.387	11.8099	13.397	5.0518
							788.294	59.2715	45.2715	33.7872	15.7451		13.4118	18.3681	13.4143	7.64268	13.4044	11.8179	13.4118	5.08443
							788.776	59.2701	45.2701	33.7722	15.7369		13.4292	18.3853	13.4292	7.64841	13.4218	11.8047	13.4292	5.09589
							789.258	59.2678	45.2678	33.7561	15.728		13.4466	18.3979	13.4466	7.62837	13.4366	11.8465	13.4466	5.09818
							789.74	59.2641	45.2641	33.7392	15.7179		13.4639	18.4105	13.4639	7.64096	13.454	11.9186	13.4614	5.08043
							790.222	59.2587	45.2587	33.7216	15.7062		13.4788	18.4082	13.4813	7.65299	13.4714	11.8797	13.4788	5.08901
							790.705	59.2515	45.2515	33.7036	15.6927		13.4962	18.4288	13.4962	7.69307	13.4887	11.9026	13.4962	5.10047
							791.187	59.2426	45.2426	33.6857	15.6773		13.5135	18.4643	13.5135	7.72284	13.5036	11.9255	13.5135	5.10734
							791.669	59.2322	45.2322	33.668	15.6601		13.5309	18.4872	13.5309	7.73888	13.521	11.9175	13.5309	5.11077
							792.151	59.2208	45.2208	33.6509	15.6416		13.5482	18.5067	13.5482	7.7572	13.5358	11.9221	13.5482	5.14284
							792.633	59.2088	45.2088	33.6348	15.6224		13.5631	18.5192	13.5656	7.7572	13.5532	11.9221	13.5656	5.15543
							793.115	59.1972	45.1972	33.6199	15.6031		13.5805	18.5158	13.583	7.74231	13.5706	11.9919	13.5805	5.15887
							793.597	59.1863	45.1863	33.6065	15.5848		13.5978	18.5067	13.5978	7.78353	13.5854	11.9713	13.5978	5.1457
							794.08	59.1771	45.1771	33.5946	15.5683		13.6152	18.5559	13.6152	7.77437	13.6028	11.9942	13.6152	5.14913
							794.562	59.1697	45.1697	33.5843	15.5544		13.6301	18.6338	13.6326	7.80987	13.6202	12	13.6301	5.15257
							795.044	59.1647	45.1647	33.5757	15.5439		13.6474	18.6166	13.6499	7.83049	13.6375	11.9931	13.6474	5.16288
							795.526	59.1621	45.1621	33.5688	15.5371		13.6648	18.6532	13.6673	7.8385	13.6524	11.9908	13.6648	5.17032
							796.008	59.1618	45.1618	33.5634	15.5345		13.6797	18.6693	13.6822	7.84881	13.6698	12.0698	13.6822	5.17433
							796.49	59.1634	45.1634	33.5596	15.5362		13.697	18.6853	13.6995	7.87629	13.6871	12.0492	13.697	5.19322
							796.972	59.1666	45.1666	33.5572	15.542		13.7144	18.7093	13.7144	7.89232	13.7045	12.0744	13.7144	5.18349
							797.455	59.1707	45.1707	33.5562	15.5516		13.7293	18.7025	13.7318	7.9095	13.7218	12.087	13.7293	5.19494
							797.937	59.1753	45.1753	33.5565	15.5647		13.7466	18.7105	13.7491	7.93469	13.7367	12.1076	13.7466	5.20868
							798.419	59.1798	45.1798	33.5583	15.5809		13.7615	18.7345	13.7665	7.92897	13.7541	12.1236	13.764	5.23903
							798.901	59.1838	45.1838	33.5616	15.5996		13.7789	18.8216	13.7814	7.93469	13.7714	12.1282	13.7814	5.2167
							799.383	59.1872	45.1872	33.5665	15.6202		13.7962	18.8445	13.7987	7.95416	13.7888	12.1019	13.7962	5.223
							799.865	59.1898	45.1898	33.5729	15.6424		13.8136	18.8399	13.8161	7.94958	13.8037	12.1139	13.8136	5.22872
							800.347	59.1919	45.1919	33.5808	15.6655		13.831	18.8513	13.831	7.98164	13.821	12.1866	13.8285	5.24304
							800.83	59.1937	45.1937	33.5903	15.6891		13.8458	18.8513	13.8483	7.99768	13.8384	12.1379	13.8458	5.24933
							801.312	59.1957	45.1957	33.6011	15.7131		13.8632	18.8754	13.8657	7.97363	13.8558	12.1797	13.8632	5.25105
							801.794	59.1985	45.1985	33.6131	15.7371		13.8806	18.9384	13.8806	7.9805	13.8706	12.1866	13.8781	5.27682
							802.276	59.2027	45.2027	33.6261	15.7611		13.8954	18.9235	13.8979	7.99997	13.888	12.1546	13.8954	5.25907
							802.758	59.209	45.209	33.6399	15.7852		13.9128	18.9487	13.9128	8.08013	13.9054	12.19	13.9128	5.26937
							803.24	59.218	45.218	33.6544	15.8095		13.9302	18.9613	13.9302	8.05951	13.9227	12.1918	13.9302	5.2751
							803.722	59.2302	45.2302	33.6694	15.8343		13.9475	18.9716	13.9475	8.08242	13.9376	12.2622	13.9475	5.28312
							804.205	59.2458	45.2458	33.685	15.8598		13.9649	18.9819	13.9624	8.08356	13.955	12.2599	13.9624	5.28083
							804.687	59.265	45.265	33.7013	15.8865		13.9798	19.0071	13.9798	8.08242	13.9723	12.2691	13.9798	5.28254
							805.169	59.2875	45.2875	33.7184	15.9145		13.9971	19.0277	13.9971	8.10074	13.9872	12.2759	13.9971	5.29686
							805.651	59.3129	45.3129	33.7364	15.9438		14.0145	19.0563	14.0145	8.16716	14.0046	12.2954	14.0145	5.29972
							806.133	59.3406	45.3406	33.7555	15.9743		14.0318	19.0895	14.0318	8.20151	14.0219	12.3069	14.0318	5.30487
							806.615	59.3695	45.3695	33.7759	16.0059		14.0467	19.109	14.0467	8.19006	14.0368	12.3217	14.0467	5.30831
							807.097	59.399	45.399	33.7975	16.0379		14.0641	19.1285	14.0641	8.20495	14.0542	12.3252	14.0641	5.31575
							807.58	59.428	45.428	33.8203	16.0699		14.0814	19.1434	14.0814	8.21525	14.0715	12.3091	14.0814	5.31919
							808.062	59.4558	45.4558	33.8444	16.1013		14.0988	19.1456	14.0988	8.22098	14.0864	12.3109	14.0988	5.33579
							808.544	59.4816	45.4816	33.8694	16.1313		14.1137	19.1571	14.1162	8.23014	14.1038	12.3223	14.1137	5.36499
							809.026	59.5053	45.5053	33.8954	16.1594		14.131	19.1846	14.131	8.2519	14.1211	12.3378	14.131	5.36499
							809.508	59.5266	45.5266	33.922	16.1852		14.1484	19.2498	14.1484	8.27137	14.1385	12.3675	14.1484	5.37988
							809.99	59.5459	45.5459	33.9489	16.2085		14.1633	19.235	14.1658	8.29427	14.1534	12.3962	14.1633	5.36671
							810.472	59.5634	45.5634	33.9761	16.2291		14.1806	19.2659	14.1831	8.31603	14.1707	12.4225	14.1806	5.37244
							810.955	59.5798	45.5798	34.0031	16.2472		14.198	19.2773	14.2005	8.33664	14.1881	12.4362	14.198	5.37931
							811.437	59.5958	45.5958	34.0298	16.263		14.2129	19.3025	14.2154	8.34351	14.2054	12.4477	14.2129	5.38961
							811.919	59.6122	45.6122	34.0559	16.277		14.2302	19.3254	14.2327	8.35382	14.2203	12.4614	14.2302	5.38732
							812.401	59.6297	45.6297	34.0812	16.2897		14.2476	19.3426	14.2501	8.37557	14.2377	12.4414	14.2476	5.3879
							812.883	59.6489	45.6489	34.1056	16.3015		14.265	19.3712	14.265	8.38817	14.255	12.4511	14.2625	5.39649
							813.365	59.6701	45.6701	34.1288	16.313		14.2823	19.4514	14.2823	8.3939	14.2724	12.4643	14.2798	5.40107
							813.847	59.6936	45.6936	34.1508	16.3248		14.2972	19.472	14.2997	8.40191	14.2898	12.4718	14.2972	5.40736
							814.33	59.7192	45.7192	34.1714	16.3371		14.3146	19.4503	14.3146	8.3876	14.3046	12.478	14.3146	5.41423
							814.812	59.7468	45.7468	34.1906	16.3503		14.3319	19.4697	14.3319	8.40019	14.322	12.4826	14.3294	5.41538
							815.294	59.7759	45.7759	34.2083	16.3644		14.3468	19.4663	14.3493	8.44085	14.3394	12.4929	14.3468	5.41653
							815.776	59.8057	45.8057	34.2245	16.3793		14.3642	19.4732	14.3666	8.4649	14.3542	12.529	14.3642	5.4234
							816.258	59.8357	45.8357	34.2392	16.3946		14.3815	19.4938	14.3815	8.48665	14.3716	12.5405	14.3815	5.43256
							816.74	59.8651	45.8651	34.2525	16.41		14.3989	19.5132	14.3989	8.49696	14.3865	12.5565	14.3989	5.43886
							817.222	59.8932	45.8932	34.2646	16.4247		14.4138	19.535	14.4162	8.51643	14.4038	12.5737	14.4162	5.44458
							817.704	59.9195	45.9195	34.2755	16.438		14.4311	19.5625	14.4336	8.51528	14.4212	12.5863	14.4311	5.47264
							818.187	59.9438	45.9438	34.2854	16.4491		14.4485	19.5831	14.451	8.5044	14.4386	12.5897	14.4485	5.47951
							818.669	59.966	45.966	34.2946	16.4575		14.4658	19.6003	14.4658	8.51299	14.4534	12.6092	14.4658	5.46577
							819.151	59.9863	45.9863	34.3032	16.4626		14.4832	19.6369	14.4832	8.52673	14.4708	12.6252	14.4832	5.47264
							819.633	60.0051	46.0051	34.3116	16.4642		14.4981	19.6426	14.5006	8.57139	14.4882	12.6355	14.4981	5.47665
							820.115	60.023	46.023	34.3199	16.4623		14.5154	19.6426	14.5154	8.58514	14.5055	12.6641	14.5154	5.4818
							820.597	60.0408	46.0408	34.3283	16.4572		14.5303	19.6541	14.5328	8.60117	14.5229	12.6756	14.5328	5.48638
							821.079	60.0593	46.0593	34.3371	16.4495		14.5477	19.7171	14.5502	8.60804	14.5402	12.6847	14.5502	5.48752
							821.562	60.0795	46.0795	34.3465	16.4401		14.565	19.7537	14.5675	8.59086	14.5551	12.6996	14.565	5.49726
							822.044	60.1019	46.1019	34.3567	16.43		14.5799	19.7365	14.5824	8.63094	14.5725	12.7111	14.5824	5.53104
							822.526	60.1272	46.1272	34.3679	16.4202		14.5973	19.7652	14.5998	8.6527	14.5898	12.6928	14.5973	5.54478
							823.008	60.1557	46.1557	34.3802	16.4116		14.6146	19.7835	14.6171	8.67217	14.6047	12.7042	14.6146	5.55165
							823.49	60.1872	46.1872	34.3938	16.4054		14.6295	19.8041	14.632	8.68705	14.6221	12.7935	14.6295	5.52989
							823.972	60.2217	46.2217	34.4087	16.4021		14.6469	19.8407	14.6494	8.69965	14.6394	12.8233	14.6469	5.53734
							824.454	60.2583	46.2583	34.4251	16.4024		14.6642	19.8614	14.6667	8.72255	14.6568	12.7947	14.6642	5.54249
							824.936	60.2963	46.2963	34.4428	16.4065		14.6791	19.8808	14.6816	8.78783	14.6717	12.8016	14.6816	5.55165
							825.419	60.3348	46.3348	34.4619	16.4147		14.6965	19.8923	14.699	8.76607	14.689	12.7912	14.6965	5.55795
							825.901	60.3727	46.3727	34.4821	16.4268		14.7138	19.9049	14.7138	8.78439	14.7064	12.7815	14.7138	5.58372
							826.383	60.409	46.409	34.5035	16.4428		14.7312	19.9243	14.7312	8.78897	14.7238	12.8056	14.7312	5.59975
							826.865	60.4429	46.4429	34.526	16.4623		14.7461	19.9427	14.7486	8.79699	14.7386	12.817	14.7486	5.62265
							827.347	60.474	46.474	34.5493	16.4851		14.7634	19.961	14.7659	8.81187	14.756	12.8451	14.7634	5.63983
							827.829	60.502	46.502	34.5735	16.5109		14.7808	19.9793	14.7808	8.80157	14.7734	12.8645	14.7808	5.64555
							828.311	60.5269	46.5269	34.5984	16.5395		14.7982	19.9953	14.7982	8.83134	14.7882	12.868	14.7982	5.64555
							828.794	60.5494	46.5494	34.6239	16.5706		14.8155	20.0056	14.8155	8.84279	14.8056	12.8726	14.8155	5.6278
							829.276	60.5698	46.5698	34.6499	16.6041		14.8304	20.0263	14.8329	8.85424	14.8205	12.892	14.8329	5.63124
							829.758	60.5892	46.5892	34.6763	16.6399		14.8478	20.0434	14.8502	8.876	14.8378	12.876	14.8502	5.63467
							830.24	60.6085	46.6085	34.7029	16.6779		14.8651	20.0652	14.8676	8.89661	14.8552	12.8783	14.8651	5.63811
							830.722	60.6284	46.6284	34.7296	16.7182		14.8825	20.0984	14.885	8.91036	14.8701	12.8863	14.8825	5.6404
							831.204	60.6499	46.6499	34.7563	16.7607		14.8998	20.1339	14.9023	8.91837	14.8874	12.9006	14.8998	5.63639
							831.686	60.6734	46.6734	34.7829	16.8056		14.9147	20.1557	14.9172	8.93326	14.9048	12.9275	14.9147	5.63639
							832.168	60.6994	46.6994	34.8095	16.853		14.9321	20.1797	14.9346	8.94929	14.9222	12.9332	14.9321	5.64498
							832.651	60.728	46.728	34.8359	16.9029		14.947	20.2003	14.9519	9.01915	14.9395	12.9172	14.9494	5.653
							833.133	60.7589	46.7589	34.8623	16.9555		14.9643	20.2141	14.9668	9.00884	14.9544	12.9241	14.9668	5.65815
							833.615	60.7917	46.7917	34.8887	17.0106		14.9817	20.2438	14.9842	9.02487	14.9718	12.9407	14.9817	5.66216
							834.097	60.8257	46.8257	34.9152	17.0684		14.9966	20.2656	15.0015	9.0409	14.9891	13.0249	14.999	5.66388
							834.579	60.86	46.86	34.9419	17.1286		15.0139	20.2885	15.0189	9.05006	15.0065	13.0203	15.0164	5.6696
							835.061	60.8937	46.8937	34.9687	17.191		15.0313	20.316	15.0338	9.05808	15.0214	13.042	15.0313	5.68048
							835.543	60.926	46.926	34.9958	17.2551		15.0462	20.3309	15.0511	9.0764	15.0387	13.0558	15.0486	5.69308
							836.026	60.9561	46.9561	35.023	17.3206		15.0635	20.3457	15.0685	9.05865	15.0561	13.0535	15.066	5.72686
							836.508	60.9835	46.9835	35.0505	17.3869		15.0809	20.3606	15.0834	9.06152	15.0734	13.0323	15.0809	5.69937
							836.99	61.0079	47.0079	35.078	17.4533		15.0982	20.3641	15.0982	9.0701	15.0883	13.0472	15.0982	5.70109
							837.472	61.0294	47.0294	35.1057	17.5194		15.1156	20.3486	15.1156	9.08728	15.1057	13.0546	15.1131	5.7114
							837.954	61.0482	47.0482	35.1333	17.5844		15.1305	20.3927	15.133	9.17259	15.123	13.0655	15.1305	5.72571
							838.436	61.0651	47.0651	35.1609	17.648		15.1478	20.4706	15.1503	9.15427	15.1404	13.1062	15.1478	5.73487
							838.918	61.081	47.081	35.1884	17.7097		15.1652	20.4408	15.1652	9.16801	15.1553	13.105	15.1652	5.77037
							839.4	61.0968	47.0968	35.2159	17.7692		15.1826	20.4751	15.1826	9.16916	15.1726	13.113	15.1801	5.78412
							839.883	61.1135	47.1135	35.2431	17.8265		15.1999	20.4855	15.1999	9.18748	15.19	13.1233	15.1974	5.79213
							840.365	61.1321	47.1321	35.2703	17.8815		15.2148	20.4992	15.2148	9.28024	15.2049	13.1176	15.2148	5.80015
							840.847	61.1532	47.1532	35.2972	17.9343		15.2322	20.5233	15.2322	9.30543	15.2222	13.1233	15.2322	5.78927
							841.329	61.1773	47.1773	35.3237	17.9853		15.2495	20.553	15.2495	9.29398	15.2396	13.1565	15.247	5.79614
							841.811	61.2045	47.2045	35.3498	18.0347		15.2669	20.5748	15.2669	9.31803	15.2545	13.1428	15.2644	5.80587
							842.293	61.2345	47.2345	35.3752	18.0829		15.2818	20.5954	15.2818	9.33291	15.2718	13.1485	15.2818	5.81332
							842.775	61.2669	47.2669	35.3997	18.1302		15.2991	20.6217	15.2991	9.35124	15.2892	13.1875	15.2991	5.82477
							843.258	61.3008	47.3008	35.4233	18.1769		15.3165	20.6332	15.3165	9.34895	15.3066	13.2001	15.3165	5.84939
							843.74	61.3355	47.3355	35.4455	18.2233		15.3338	20.6618	15.3338	9.32948	15.3214	13.2035	15.3314	5.8345
							844.222	61.3698	47.3698	35.4664	18.2693		15.3487	20.6744	15.3487	9.3312	15.3388	13.2138	15.3487	5.83679
							844.704	61.403	47.403	35.4858	18.3151		15.3661	20.6744	15.3661	9.34265	15.3562	13.2035	15.3661	5.84252
							845.186	61.4342	47.4342	35.5036	18.3604		15.381	20.6916	15.3834	9.35295	15.3735	13.2138	15.3834	5.8471
							845.668	61.463	47.463	35.52	18.4049		15.3983	20.7454	15.4008	9.35868	15.3909	13.2493	15.4008	5.84481
							846.15	61.4891	47.4891	35.535	18.4485		15.4157	20.7214	15.4182	9.40506	15.4058	13.2573	15.4157	5.84882
							846.633	61.5124	47.5124	35.5487	18.4905		15.4306	20.7546	15.433	9.41307	15.4231	13.2722	15.433	5.85111
							847.115	61.5334	47.5334	35.5614	18.5306		15.4479	20.7798	15.4504	9.4314	15.4405	13.3031	15.4479	5.85569
							847.597	61.5526	47.5526	35.5732	18.5683		15.4653	20.7924	15.4678	9.45888	15.4578	13.3592	15.4653	5.85683
							848.079	61.5705	47.5705	35.5842	18.6034		15.4826	20.821	15.4826	9.47835	15.4727	13.334	15.4826	5.86428
							848.561	61.5881	47.5881	35.5946	18.6356		15.4975	20.8416	15.5	9.49209	15.4901	13.3524	15.4975	5.87401
							849.043	61.6061	47.6061	35.6044	18.6649		15.5149	20.8496	15.5174	9.50697	15.5074	13.3478	15.5149	5.90665
							849.525	61.6252	47.6252	35.6139	18.6914		15.5322	20.8691	15.5322	9.52301	15.5248	13.3615	15.5322	5.92611
							850.008	61.646	47.646	35.6228	18.7153		15.5496	20.8851	15.5496	9.54362	15.5397	13.3913	15.5471	5.9284
							850.49	61.6688	47.6688	35.6315	18.7371		15.567	20.8954	15.5645	9.57568	15.557	13.3713	15.5645	5.9307
							850.972	61.6938	47.6938	35.6399	18.7574		15.5843	20.9172	15.5818	9.5837	15.5744	13.3947	15.5818	5.91695
							851.454	61.7209	47.7209	35.6482	18.7768		15.6017	20.9492	15.5992	9.58255	15.5893	13.3787	15.5992	5.92611
							851.936	61.7497	47.7497	35.6564	18.7959		15.6166	20.963	15.6141	9.58484	15.6066	13.3976	15.6166	5.93184
							852.418	61.7794	47.7794	35.6647	18.8153		15.6339	20.9916	15.6314	9.58828	15.6215	13.4715	15.6314	5.941
							852.9	61.8096	47.8096	35.6732	18.8354		15.6513	21.0214	15.6488	9.66959	15.6389	13.468	15.6488	5.94558
							853.383	61.8391	47.8391	35.6819	18.8565		15.6662	21.0271	15.6662	9.65355	15.6562	13.4875	15.6662	5.97307
							853.865	61.8674	47.8674	35.6908	18.8787		15.6835	21.0477	15.6835	9.67188	15.6711	13.4909	15.6835	5.97994
							854.347	61.8936	47.8936	35.6998	18.9019		15.7009	21.0706	15.7009	9.66729	15.6885	13.5081	15.6984	5.96104
							854.829	61.9173	47.9173	35.709	18.9258		15.7158	21.0821	15.7158	9.67302	15.7058	13.5115	15.7158	5.96848
							855.311	61.9382	47.9382	35.7182	18.9502		15.7331	21.1015	15.7331	9.67016	15.7232	13.5064	15.7331	5.98108
							855.793	61.9563	47.9563	35.7274	18.9747		15.7505	21.1256	15.7505	9.67875	15.7406	13.5436	15.748	5.99654
							856.275	61.9719	47.9719	35.7363	18.9987		15.7654	21.1336	15.7678	9.68333	15.7579	13.5505	15.7654	6.02918
							856.757	61.9855	47.9855	35.745	19.022		15.7827	21.1554	15.7852	9.71883	15.7753	13.5528	15.7827	6.02231
							857.24	61.9979	47.9979	35.7534	19.0443		15.8001	21.1748	15.8001	9.73028	15.7926	13.543	15.8001	6.00169
							857.722	62.0097	48.0097	35.7613	19.0654		15.815	21.184	15.8174	9.76234	15.8075	13.5568	15.815	6.00971
							858.204	62.0217	48.0217	35.7689	19.0852		15.8323	21.1989	15.8348	9.79441	15.8249	13.5631	15.8323	6.0183
							858.686	62.0347	48.0347	35.7758	19.1039		15.8472	21.2057	15.8522	9.80471	15.8422	13.594	15.8497	6.01715
							859.168	62.049	48.049	35.7822	19.1215		15.8646	21.2195	15.867	9.8196	15.8596	13.6066	15.8646	6.01773
							859.65	62.0651	48.0651	35.7878	19.1383		15.8819	21.2413	15.8844	9.83563	15.8745	13.6112	15.8819	6.0183
							860.132	62.083	48.083	35.7927	19.1547		15.8993	21.279	15.9018	9.85052	15.8918	13.6341	15.8993	6.02574
							860.615	62.1024	48.1024	35.7965	19.171		15.9142	21.3684	15.9166	9.87113	15.9092	13.6512	15.9142	6.06697
							861.097	62.1232	48.1232	35.7994	19.1875		15.9315	21.3558	15.934	9.89747	15.9241	13.6524	15.9315	6.08071
							861.579	62.1446	48.1446	35.8014	19.2047		15.9489	21.3901	15.9514	9.90663	15.9414	13.6696	15.9489	6.083
							862.061	62.1662	48.1662	35.8023	19.2229		15.9662	21.3913	15.9687	9.90434	15.9588	13.6879	15.9662	6.06238
							862.543	62.1874	48.1874	35.8025	19.2423		15.9811	21.3936	15.9836	9.92152	15.9737	13.7509	15.9811	6.07269
							863.025	62.2074	48.2074	35.8019	19.263		15.9985	21.4084	16.001	9.9135	15.991	13.7314	15.9985	6.07555
							863.507	62.2257	48.2257	35.801	19.285		16.0158	21.4577	16.0183	9.94671	16.0084	13.7532	16.0158	6.0767
							863.99	62.2421	48.2421	35.7997	19.3081		16.0332	21.4371	16.0332	9.95816	16.0233	13.7623	16.0332	6.07842
							864.472	62.2561	48.2561	35.7983	19.3321		16.0506	21.4703	16.0506	9.9616	16.0406	13.7738	16.0506	6.08472
							864.954	62.2679	48.2679	35.797	19.3565		16.0654	21.4852	16.0679	9.94614	16.0555	13.7955	16.0679	6.0893
							865.436	62.2776	48.2776	35.7959	19.3809		16.0828	21.5058	16.0853	9.9616	16.0729	13.8024	16.0828	6.12079
							865.918	62.2854	48.2854	35.7951	19.4047		16.1002	21.5275	16.1026	10.0051	16.0902	13.7772	16.1002	6.12651
							866.4	62.2918	48.2918	35.7945	19.4275		16.1175	21.5344	16.1175	10.0234	16.1051	13.7864	16.1175	6.10647
							866.882	62.2974	48.2974	35.7942	19.4488		16.1324	21.5413	16.1349	10.0555	16.1225	13.7967	16.1349	6.11449
							867.365	62.3028	48.3028	35.7941	19.4684		16.1498	21.5596	16.1522	10.0727	16.1398	13.807	16.1498	6.12079
							867.847	62.3084	48.3084	35.7943	19.4861		16.1671	21.5791	16.1671	10.0715	16.1547	13.8471	16.1671	6.13109
							868.329	62.3146	48.3146	35.7946	19.5022		16.1845	21.6054	16.1845	10.0899	16.1721	13.862	16.1845	6.20667
							868.811	62.3219	48.3219	35.795	19.5167		16.1994	21.6294	16.2018	10.0744	16.1894	13.8745	16.2018	6.18377
							869.293	62.3304	48.3304	35.7956	19.53		16.2167	21.6569	16.2192	10.0881	16.2068	13.8917	16.2167	6.19064
							869.775	62.3399	48.3399	35.7963	19.5427		16.2316	21.673	16.2341	10.1402	16.2217	13.8986	16.2341	6.19293
							870.257	62.3505	48.3505	35.7973	19.5551		16.249	21.697	16.2514	10.146	16.239	13.9066	16.2514	6.17461
							870.74	62.3616	48.3616	35.7985	19.5679		16.2663	21.7176	16.2688	10.1586	16.2564	13.894	16.2663	6.18205
							871.222	62.373	48.373	35.8	19.5814		16.2812	21.7234	16.2837	10.1826	16.2738	13.9026	16.2837	6.18835
							871.704	62.3842	48.3842	35.8016	19.5958		16.2986	21.7486	16.301	10.1849	16.2911	13.9049	16.301	6.18892
							872.186	62.3946	48.3946	35.8033	19.6114		16.3159	21.7657	16.3184	10.1952	16.306	13.9163	16.3159	6.18034
							872.668	62.4041	48.4041	35.8048	19.628		16.3333	21.7863	16.3358	10.2193	16.3234	13.9312	16.3333	6.18205
							873.15	62.4123	48.4123	35.8061	19.6455		16.3506	21.8081	16.3506	10.2238	16.3407	13.965	16.3506	6.19121
							873.632	62.4191	48.4191	35.807	19.6637		16.3655	21.839	16.368	10.2284	16.3581	13.9959	16.3655	6.19637
							874.114	62.4246	48.4246	35.8073	19.6823		16.3829	21.855	16.3854	10.2479	16.3754	14.0051	16.3829	6.22385
							874.597	62.4291	48.4291	35.807	19.7008		16.4002	21.8688	16.4002	10.2616	16.3903	14.0062	16.4002	6.23187
							875.079	62.4329	48.4329	35.8062	19.7189		16.4176	21.8951	16.4176	10.2674	16.4077	14.0108	16.4151	6.21183
							875.561	62.4366	48.4366	35.8048	19.7362		16.4325	21.894	16.435	10.288	16.425	14.0017	16.4325	6.22156
							876.043	62.4405	48.4405	35.803	19.7524		16.4498	21.9112	16.4498	10.2983	16.4399	14.0102	16.4498	6.23702
							876.525	62.4453	48.4453	35.8008	19.7671		16.4672	21.9501	16.4672	10.2794	16.4573	14.0234	16.4672	6.23988
							877.007	62.4512	48.4512	35.7986	19.7803		16.4821	22.0096	16.4846	10.3155	16.4722	14.0566	16.4821	6.24618
							877.489	62.4586	48.4586	35.7963	19.7918		16.4994	21.989	16.5019	10.3384	16.4895	14.0624	16.4994	6.25076
							877.972	62.4676	48.4676	35.794	19.8018		16.5168	22.0119	16.5168	10.3567	16.5069	14.0727	16.5168	6.25992
							878.454	62.4784	48.4784	35.792	19.8103		16.5342	22.0142	16.5342	10.3876	16.5218	14.0898	16.5342	6.30058
							878.936	62.4908	48.4908	35.7902	19.8178		16.549	22.036	16.5515	10.4105	16.5391	14.1631	16.549	6.28397
							879.418	62.5047	48.5047	35.7887	19.8245		16.5664	22.0646	16.5689	10.4093	16.5565	14.1448	16.5664	6.31317
							879.9	62.52	48.52	35.7878	19.831		16.5838	22.0806	16.5838	10.4277	16.5738	14.1643	16.5838	6.32806
							880.382	62.5363	48.5363	35.7874	19.8376		16.5986	22.0921	16.6011	10.4391	16.5912	14.1643	16.6011	6.31775
							880.864	62.5535	48.5535	35.7878	19.8448		16.616	22.107	16.6185	10.4271	16.6086	14.1734	16.616	6.34867
							881.346	62.5711	48.5711	35.7891	19.8529		16.6334	22.1196	16.6358	10.4666	16.6234	14.1637	16.6334	6.35669
							881.829	62.5891	48.5891	35.7914	19.8621		16.6482	22.1459	16.6507	10.4861	16.6408	14.1792	16.6507	6.34066
							882.311	62.6071	48.6071	35.7948	19.8725		16.6656	22.1711	16.6681	10.4941	16.6582	14.1832	16.6656	6.33951
							882.793	62.6251	48.6251	35.7992	19.8839		16.6805	22.1849	16.6854	10.5032	16.673	14.1918	16.683	6.34409
							883.275	62.6426	48.6426	35.8046	19.896		16.6978	22.2066	16.7028	10.5147	16.6904	14.2009	16.7003	6.34466
							883.757	62.6598	48.6598	35.8109	19.9086		16.7152	22.2776	16.7177	10.4998	16.7078	14.2106	16.7152	6.34581
							884.239	62.6764	48.6764	35.8178	19.921		16.7326	22.3005	16.735	10.5353	16.7251	14.2181	16.7326	6.34753
							884.721	62.6925	48.6925	35.8252	19.933		16.7499	22.2868	16.7499	10.5628	16.74	14.2272	16.7499	6.35268
							885.204	62.7082	48.7082	35.8328	19.9439		16.7673	22.304	16.7673	10.5891	16.7574	14.237	16.7648	6.37272
							885.686	62.7235	48.7235	35.8405	19.9537		16.7846	22.3005	16.7822	10.6201	16.7747	14.245	16.7822	6.38646
							886.168	62.7385	48.7385	35.848	19.962		16.7995	22.312	16.7995	10.6315	16.7921	14.2753	16.7995	6.39104
							886.65	62.7535	48.7535	35.855	19.9689		16.8169	22.344	16.8169	10.643	16.807	14.2582	16.8169	6.3773
							887.132	62.7685	48.7685	35.8614	19.9747		16.8342	22.4219	16.8318	10.6544	16.8243	14.2679	16.8318	6.38417
							887.614	62.7835	48.7835	35.867	19.9794		16.8516	22.4024	16.8491	10.6704	16.8417	14.2731	16.8491	6.39104
							888.096	62.7986	48.7986	35.8716	19.9837		16.869	22.4311	16.8665	10.6727	16.8566	14.288	16.8665	6.39791
							888.578	62.8136	48.8136	35.8751	19.9879		16.8838	22.4334	16.8838	10.6596	16.8739	14.3807	16.8838	6.40707
							889.061	62.8284	48.8284	35.8775	19.9926		16.9012	22.4379	16.9012	10.6659	16.8888	14.4128	16.9012	6.45173
							889.543	62.8429	48.8429	35.8788	19.9981		16.9186	22.4517	16.9186	10.6682	16.9062	14.3864	16.9186	6.46089
							890.025	62.8568	48.8568	35.8787	20.0049		16.9359	22.4505	16.9359	10.6773	16.9235	14.4082	16.9334	6.46433
							890.507	62.87	48.87	35.8775	20.0131		16.9533	22.4837	16.9533	10.6905	16.9409	14.407	16.9508	6.44143
							890.989	62.8823	48.8823	35.8752	20.0228		16.9682	22.4986	16.9682	10.7185	16.9582	14.4105	16.9682	6.44543
							891.471	62.8937	48.8937	35.8719	20.0339		16.9855	22.5135	16.9855	10.7472	16.9731	14.4311	16.983	6.45574
							891.953	62.9043	48.9043	35.8677	20.046		17.0004	22.5822	17.0029	10.7701	16.9905	14.4214	17.0004	6.50899
							892.436	62.914	48.914	35.863	20.0588		17.0178	22.6326	17.0202	10.7861	17.0078	14.4254	17.0178	6.47006
							892.918	62.9229	48.9229	35.8578	20.0717		17.0351	22.6074	17.0351	10.809	17.0252	14.4551	17.0351	6.49869
							893.4	62.9313	48.9313	35.8525	20.0841		17.05	22.6257	17.0525	10.825	17.0426	14.4471	17.05	6.50441
							893.882	62.9392	48.9392	35.8473	20.0953		17.0674	22.6395	17.0698	10.8296	17.0574	14.4792	17.0674	6.5067
							894.364	62.9467	48.9467	35.8422	20.1047		17.0847	22.699	17.0872	10.8296	17.0748	14.509	17.0847	6.49411
							894.846	62.9539	48.9539	35.8376	20.1117		17.0996	22.6841	17.1021	10.8268	17.0922	14.525	17.0996	6.51014
							895.328	62.9609	48.9609	35.8335	20.1159		17.117	22.7093	17.1194	10.8405	17.1095	14.541	17.117	6.51472
							895.811	62.9675	48.9675	35.83	20.1171		17.1343	22.7288	17.1368	10.8754	17.1269	14.5513	17.1343	6.52331
							896.293	62.9738	48.9738	35.8271	20.1154		17.1492	22.7437	17.1517	10.9109	17.1418	14.5536	17.1517	6.5651
							896.775	62.9797	48.9797	35.8248	20.1109		17.1666	22.7654	17.169	10.9155	17.1591	14.5445	17.1666	6.58457
							897.257	62.9852	48.9852	35.8232	20.1041		17.1839	22.7895	17.1864	10.9235	17.1765	14.5588	17.1839	6.59488
							897.739	62.9903	48.9903	35.8222	20.0956		17.2013	22.8089	17.2013	10.9361	17.1914	14.5971	17.2013	6.59373
							898.221	62.9948	48.9948	35.8217	20.0862		17.2186	22.8353	17.2186	10.9207	17.2087	14.612	17.2162	6.58114
							898.703	62.999	48.999	35.8217	20.0766		17.2335	22.8399	17.236	10.935	17.2261	14.6441	17.2335	6.5903
							899.186	63.0027	49.0027	35.8221	20.0676		17.2509	22.8536	17.2509	10.975	17.2434	14.659	17.2509	6.60461
							899.668	63.0061	49.0061	35.8227	20.06		17.2682	22.8719	17.2682	10.9922	17.2583	14.6716	17.2682	6.63381
							900.15	63.0092	49.0092	35.8234	20.0541		17.2831	22.8536	17.2856	11.0106	17.2757	14.6899	17.2856	6.61377
							900.632	63.0123	49.0123	35.824	20.0503		17.3005	22.8971	17.303	11.0266	17.2906	14.6933	17.303	6.63839
							901.114	63.0153	49.0153	35.8244	20.0486		17.3178	22.9212	17.3178	11.0312	17.3079	14.7151	17.3178	6.62637
							901.596	63.0182	49.0182	35.8243	20.0488		17.3352	22.9418	17.3352	11.0392	17.3253	14.7323	17.3352	6.6361
							902.078	63.0212	49.0212	35.8235	20.0505		17.3501	22.9624	17.3526	11.0541	17.3402	14.7414	17.3526	6.64183
							902.561	63.024	49.024	35.8218	20.0532		17.3674	22.9773	17.3699	11.0443	17.3575	14.7678	17.3699	6.65042
							903.043	63.0268	49.0268	35.8192	20.0562		17.3848	22.9945	17.3873	11.0781	17.3749	14.7849	17.3848	6.655
							903.525	63.0293	49.0293	35.8153	20.0588		17.3997	22.9991	17.4022	11.0964	17.3922	14.7941	17.4022	6.67847
							904.007	63.0315	49.0315	35.8103	20.0602		17.417	23.0197	17.4195	11.1148	17.4071	14.8124	17.4195	6.66645
							904.489	63.0333	49.0333	35.8042	20.06		17.4344	23.0391	17.4369	11.1422	17.4245	14.8273	17.4369	6.67389
							904.971	63.0347	49.0347	35.7971	20.0577		17.4493	23.0391	17.4542	11.1709	17.4418	14.8296	17.4518	6.67847
							905.453	63.0357	49.0357	35.7891	20.053		17.4666	23.0666	17.4691	11.1892	17.4592	14.8376	17.4691	6.68305
							905.935	63.0363	49.0363	35.7804	20.0458		17.4815	23.0781	17.4865	11.2018	17.4741	14.8313	17.4865	6.68248
							906.418	63.0364	49.0364	35.7713	20.0364		17.4989	23.0941	17.5038	11.2052	17.4914	14.841	17.5014	6.68191
							906.9	63.036	49.036	35.7619	20.025		17.5138	23.1319	17.5212	11.188	17.5088	14.8743	17.5187	6.68534
							907.382	63.0352	49.0352	35.7525	20.0119		17.5311	23.2006	17.5386	11.1972	17.5262	14.904	17.5336	6.69221
							907.864	63.034	49.034	35.7434	19.9978		17.5485	23.1777	17.5534	11.211	17.541	14.9189	17.551	6.69966
							908.346	63.0324	49.0324	35.7347	19.9831		17.5658	23.2052	17.5708	11.223	17.5584	14.9327	17.5683	6.72199
							908.828	63.0304	49.0304	35.7267	19.9683		17.5832	23.2269	17.5857	11.2636	17.5758	14.9475	17.5832	6.70138
							909.31	63.0281	49.0281	35.7194	19.9537		17.6006	23.2475	17.6006	11.2922	17.5906	14.9567	17.6006	6.70195
							909.793	63.0256	49.0256	35.7131	19.9397		17.6179	23.2716	17.6179	11.3186	17.608	14.9647	17.6179	6.7071
							910.275	63.0229	49.0229	35.7076	19.9263		17.6353	23.283	17.6353	11.3255	17.6254	14.975	17.6328	6.71283
							910.757	63.0203	49.0203	35.703	19.9136		17.6502	23.2899	17.6526	11.3335	17.6427	14.9945	17.6502	6.71168
							911.239	63.0175	49.0175	35.6993	19.9012		17.6675	23.2922	17.6675	11.3404	17.6576	15.0128	17.6675	6.71168
							911.721	63.0148	49.0148	35.6963	19.8889		17.6849	23.2905	17.6849	11.326	17.675	15.0414	17.6849	6.70767
							912.203	63.0121	49.0121	35.6938	19.8764		17.7022	23.3323	17.7022	11.3386	17.6898	15.0621	17.7022	6.71569
							912.685	63.0091	49.0091	35.6917	19.8633		17.7196	23.3552	17.7196	11.3736	17.7072	15.0529	17.7196	6.72542
							913.168	63.0059	49.0059	35.6897	19.8492		17.7345	23.3781	17.737	11.385	17.7221	15.0529	17.7345	6.75634
							913.65	63.0024	49.0024	35.6878	19.8338		17.7518	23.4021	17.7543	11.4114	17.7394	15.0397	17.7518	6.78611
							914.132	62.9982	48.9982	35.6858	19.817		17.7692	23.4113	17.7692	11.4228	17.7568	15.0483	17.7692	6.78955
							914.614	62.9935	48.9935	35.6835	19.7988		17.7841	23.4285	17.7866	11.4274	17.7742	15.0552	17.7841	6.78497
							915.096	62.988	48.988	35.6809	19.7794		17.8014	23.4468	17.8039	11.4503	17.7915	15.0598	17.8014	6.77066
							915.578	62.9819	48.9819	35.6777	19.7592		17.8188	23.4571	17.8213	11.4629	17.8089	15.0918	17.8188	6.78325
							916.06	62.9752	48.9752	35.674	19.7385		17.8362	23.4937	17.8362	11.472	17.8238	15.1056	17.8362	6.7781
							916.543	62.968	48.968	35.6696	19.7181		17.851	23.567	17.8535	11.4881	17.8411	15.1136	17.851	6.7781
							917.025	62.9605	48.9605	35.6643	19.6984		17.8684	23.551	17.8709	11.5018	17.8585	15.1205	17.8684	6.7781
							917.507	62.9528	48.9528	35.6581	19.6801		17.8858	23.5785	17.8858	11.5133	17.8758	15.1056	17.8858	6.77123
							917.989	62.9453	48.9453	35.651	19.6637		17.9006	23.5865	17.9031	11.527	17.8932	15.117	17.9006	6.77925
							918.471	62.9381	48.9381	35.6431	19.6496		17.918	23.5865	17.9205	11.5373	17.9081	15.1227	17.918	6.85482
							918.953	62.9313	48.9313	35.6345	19.638		17.9329	23.5705	17.9378	11.5419	17.9254	15.1354	17.9354	6.82505
							919.435	62.9252	48.9252	35.6253	19.6292		17.9502	23.5922	17.9527	11.5591	17.9428	15.1743	17.9502	6.83536
							919.917	62.9197	48.9197	35.6158	19.6229		17.9676	23.6031	17.9701	11.5797	17.9602	15.1789	17.9676	6.83536
							920.4	62.9148	48.9148	35.6063	19.6191		17.985	23.6346	17.985	11.5854	17.975	15.1937	17.9825	6.82333
							920.882	62.9105	48.9105	35.597	19.6171		18.0023	23.6564	18.0023	11.6049	17.9924	15.2006	17.9998	6.82849
							921.364	62.9066	48.9066	35.5881	19.6166		18.0172	23.6541	18.0197	11.6209	18.0098	15.1903	18.0172	6.83707
							921.846	62.9029	48.9029	35.5799	19.6169		18.0346	23.6655	18.0346	11.6805	18.0246	15.2258	18.0346	6.83937
							922.328	62.8993	48.8993	35.5723	19.6172		18.0519	23.7056	18.0519	11.6747	18.042	15.2487	18.0494	6.84166
							922.81	62.8954	48.8954	35.5654	19.617		18.0693	23.7892	18.0693	11.693	18.0594	15.2682	18.0668	6.84681
							923.292	62.8911	48.8911	35.5593	19.6156		18.0842	23.7594	18.0842	11.7034	18.0767	15.2728	18.0842	6.85654
							923.774	62.8863	48.8863	35.5539	19.6124		18.1015	23.7869	18.1015	11.7022	18.0916	15.2785	18.1015	6.85998
							924.257	62.8808	48.8808	35.5493	19.6072		18.1189	23.8007	18.1189	11.6885	18.109	15.2625	18.1189	6.86227
							924.739	62.8748	48.8748	35.5453	19.5998		18.1362	23.819	18.1338	11.7011	18.1263	15.2739	18.1338	6.86857
							925.221	62.8681	48.8681	35.5419	19.5901		18.1536	23.851	18.1511	11.7114	18.1437	15.2854	18.1511	6.87143
							925.703	62.861	48.861	35.5392	19.5783		18.1685	23.8636	18.1685	11.7434	18.1586	15.3209	18.1685	6.87773
							926.185	62.8536	48.8536	35.5368	19.5648		18.1858	23.8659	18.1858	11.7732	18.1759	15.3346	18.1858	6.88632
							926.667	62.846	48.846	35.5348	19.55		18.2032	23.8819	18.2007	11.8545	18.1933	15.3575	18.2007	6.89319
							927.149	62.8385	48.8385	35.5329	19.5345		18.2206	23.8945	18.2181	11.8339	18.2082	15.3712	18.2181	6.93384
							927.632	62.8311	48.8311	35.5308	19.5187		18.2379	23.9232	18.2354	11.8396	18.2255	15.3632	18.2354	6.93498
							928.114	62.824	48.824	35.5285	19.5032		18.2528	23.9392	18.2528	11.8408	18.2429	15.3461	18.2528	6.91781
							928.596	62.8173	48.8173	35.5257	19.4884		18.2702	23.9495	18.2702	11.827	18.2602	15.3587	18.2677	6.92697
							929.078	62.8109	48.8109	35.5223	19.4748		18.285	23.9587	18.285	11.9003	18.2751	15.3684	18.285	6.94186
							929.56	62.805	48.805	35.5181	19.4624		18.3024	23.9804	18.3024	11.89	18.2925	15.3798	18.3024	6.95102
							930.042	62.7992	48.7992	35.513	19.4514		18.3173	24.0068	18.3198	11.9175	18.3098	15.4297	18.3173	6.95331
							930.524	62.7936	48.7936	35.507	19.4416		18.3346	24.0331	18.3371	11.9244	18.3272	15.4331	18.3346	6.95502
							931.007	62.788	48.788	35.5002	19.4329		18.3495	24.0537	18.352	11.9358	18.3421	15.4491	18.3495	6.95388
							931.489	62.782	48.782	35.4925	19.4248		18.3669	24.0594	18.3694	11.9461	18.3594	15.4606	18.3669	6.96247
							931.971	62.7757	48.7757	35.4841	19.4171		18.3842	24.0709	18.3867	11.969	18.3768	15.4463	18.3842	6.96361
							932.453	62.7688	48.7688	35.4752	19.4091		18.4016	24.0743	18.4041	11.9965	18.3942	15.4526	18.4016	6.96476
							932.935	62.7613	48.7613	35.4657	19.4006		18.419	24.0732	18.419	12.0171	18.4115	15.4589	18.419	6.96819
							933.417	62.7531	48.7531	35.4559	19.3912		18.4363	24.1121	18.4363	12.0251	18.4289	15.4617	18.4338	6.97106
							933.899	62.7442	48.7442	35.446	19.3807		18.4537	24.1488	18.4537	12.0263	18.4438	15.4726	18.4512	6.97392
							934.381	62.7347	48.7347	35.4361	19.3689		18.4686	24.2266	18.4686	12.012	18.4611	15.4881	18.4686	7.01286
							934.864	62.7249	48.7249	35.4263	19.3557		18.4859	24.2175	18.4859	12.0223	18.4785	15.5259	18.4859	7.02201
							935.346	62.7147	48.7147	35.4168	19.3413		18.5033	24.2427	18.5033	12.0291	18.4934	15.5533	18.5033	7.02774
							935.828	62.7045	48.7045	35.4078	19.3257		18.5206	24.2484	18.5206	12.0343	18.5107	15.559	18.5182	7.03805
							936.31	62.6944	48.6944	35.3992	19.3093		18.5355	24.2587	18.538	12.0412	18.5256	15.5556	18.5355	7.02889
							936.792	62.6847	48.6847	35.3912	19.2923		18.5529	24.2759	18.5529	12.0767	18.543	15.5659	18.5529	7.03289
							937.274	62.6755	48.6755	35.3839	19.275		18.5702	24.2942	18.5702	12.1007	18.5578	15.5619	18.5702	7.03576
							937.756	62.6672	48.6672	35.3772	19.2577		18.5876	24.3102	18.5876	12.111	18.5752	15.5699	18.5851	7.04148
							938.239	62.6597	48.6597	35.3713	19.2407		18.6025	24.3205	18.605	12.1328	18.5926	15.6026	18.6025	7.04206
							938.721	62.6531	48.6531	35.3661	19.224		18.6198	24.3251	18.6223	12.1419	18.6099	15.6152	18.6198	7.04263
							939.203	62.6473	48.6473	35.3615	19.2078		18.6372	24.3354	18.6372	12.1557	18.6248	15.6197	18.6372	7.04435
							939.685	62.6424	48.6424	35.3574	19.192		18.6521	24.3629	18.6546	12.182	18.6422	15.6209	18.6521	7.04606
							940.167	62.6379	48.6379	35.3538	19.1766		18.6694	24.3927	18.6719	12.2015	18.6595	15.6163	18.6694	7.04778
							940.649	62.6337	48.6337	35.3505	19.1612		18.6843	24.4076	18.6868	12.2267	18.6769	15.6243	18.6868	7.05923
							941.131	62.6295	48.6295	35.3472	19.1458		18.7017	24.4316	18.7042	12.2347	18.6942	15.6312	18.7042	7.08614
							941.614	62.625	48.625	35.3437	19.13		18.7166	24.4465	18.7215	12.245	18.7116	15.6404	18.719	7.08843
							942.096	62.62	48.62	35.3399	19.1136		18.7339	24.4625	18.7389	12.2565	18.7265	15.6467	18.7364	7.07183
							942.578	62.6144	48.6144	35.3356	19.0965		18.7513	24.4946	18.7538	12.2427	18.7438	15.6782	18.7538	7.08214
							943.06	62.608	48.608	35.3305	19.0785		18.7662	24.5152	18.7711	12.2851	18.7612	15.6885	18.7686	7.09473
							943.542	62.601	48.601	35.3247	19.0598		18.7835	24.5473	18.7885	12.3046	18.7761	15.7114	18.786	7.10504
							944.024	62.5935	48.5935	35.3181	19.0403		18.8009	24.569	18.8034	12.308	18.7934	15.7377	18.8009	7.10275
							944.506	62.5857	48.5857	35.3106	19.0203		18.8182	24.5702	18.8207	12.3114	18.8108	15.7606	18.8182	7.09931
							944.989	62.5777	48.5777	35.3024	19.0001		18.8331	24.5805	18.8356	12.2988	18.8257	15.7789	18.8356	7.10217
							945.471	62.5699	48.5699	35.2933	18.9798		18.8505	24.5662	18.853	12.3069	18.843	15.7732	18.8505	7.10962
							945.953	62.5624	48.5624	35.2836	18.9597		18.8678	24.5845	18.8678	12.3177	18.8604	15.7543	18.8678	7.11821
							946.435	62.5553	48.5553	35.2733	18.9401		18.8852	24.6171	18.8852	12.3572	18.8753	15.7663	18.8852	7.11878
							946.917	62.5486	48.5486	35.2625	18.9209		18.9026	24.64	18.9026	12.3813	18.8926	15.7829	18.9026	7.11706
							947.399	62.5422	48.5422	35.2515	18.9023		18.9174	24.6561	18.9199	12.4008	18.91	15.819	18.9199	7.1142
							947.881	62.536	48.536	35.2402	18.8841		18.9348	24.6687	18.9373	12.4145	18.9249	15.8305	18.9373	7.12451
							948.364	62.5299	48.5299	35.229	18.8663		18.9522	24.6973	18.9522	12.434	18.9422	15.8305	18.9522	7.13424
							948.846	62.5235	48.5235	35.2178	18.8485		18.9695	24.7236	18.9695	12.4443	18.9571	15.8058	18.9695	7.14054
							949.328	62.5167	48.5167	35.2069	18.8306		18.9844	24.7442	18.9869	12.4591	18.9745	15.8196	18.9869	7.14741
							949.81	62.5093	48.5093	35.1962	18.8123		19.0018	24.7683	19.0042	12.4752	18.9918	15.8327	19.0042	7.17775
							950.292	62.501	48.501	35.186	18.7933		19.0191	24.7889	19.0216	12.4855	19.0067	15.8459	19.0191	7.1915
							950.774	62.4918	48.4918	35.1762	18.7734		19.0365	24.8026	19.039	12.5073	19.0241	15.8797	19.0365	7.20982
							951.256	62.4816	48.4816	35.1668	18.7524		19.0514	24.8152	19.0538	12.529	19.0414	15.8854	19.0538	7.22471
							951.739	62.4704	48.4704	35.1577	18.7301		19.0687	24.829	19.0712	12.537	19.0588	15.9118	19.0712	7.23158
							952.221	62.4582	48.4582	35.1489	18.7065		19.0861	24.8336	19.0886	12.5553	19.0762	15.977	19.0861	7.24188
							952.703	62.4451	48.4451	35.1402	18.6816		19.101	24.8181	19.1034	12.5611	19.0935	15.9484	19.1034	7.22871
							953.185	62.4313	48.4313	35.1316	18.6553		19.1183	24.8599	19.1208	12.5725	19.1084	15.9793	19.1208	7.2373
							953.667	62.4168	48.4168	35.1228	18.6277		19.1357	24.9229	19.1382	12.5954	19.1258	15.9759	19.1357	7.24417
							954.149	62.4019	48.4019	35.1138	18.5989		19.1506	24.9	19.1555	12.5954	19.1431	15.9702	19.153	7.24532
							954.631	62.3867	48.3867	35.1043	18.5689		19.1679	24.9366	19.1704	12.6046	19.1605	15.9656	19.1704	7.24303
							955.114	62.3715	48.3715	35.0943	18.538		19.1853	24.9401	19.1878	12.6275	19.1778	15.9822	19.1853	7.2436
							955.596	62.3563	48.3563	35.0836	18.5063		19.2026	24.9515	19.2051	12.6132	19.1927	15.9787	19.2026	7.24475
							956.078	62.3413	48.3413	35.0721	18.4739		19.22	24.9904	19.22	12.6584	19.2101	15.9833	19.2175	7.24417
							956.56	62.3264	48.3264	35.0596	18.441		19.2349	25.0603	19.2374	12.6893	19.2274	15.9902	19.2349	7.24933
							957.042	62.3116	48.3116	35.0462	18.4078		19.2522	25.0305	19.2547	12.6996	19.2448	15.9902	19.2522	7.25391
							957.524	62.2966	48.2966	35.0317	18.3742		19.2696	25.05	19.2696	12.7271	19.2597	16.0297	19.2671	7.2854
							958.006	62.2814	48.2814	35.0162	18.3406		19.287	25.0431	19.287	12.7489	19.277	16.0893	19.2845	7.28883
							958.488	62.2655	48.2655	34.9997	18.3067		19.3043	25.0254	19.3018	12.7706	19.2919	16.0721	19.3018	7.2791
							958.971	62.2487	48.2487	34.9822	18.2727		19.3217	25.0477	19.3192	12.7741	19.3093	16.1053	19.3192	7.28769
							959.453	62.2309	48.2309	34.9638	18.2386		19.3366	25.0672	19.3366	12.7844	19.3266	16.1099	19.3366	7.302
							959.935	62.2118	48.2118	34.9447	18.2043		19.3539	25.1061	19.3539	12.7638	19.344	16.119	19.3514	7.33807
							960.417	62.1914	48.1914	34.9251	18.1699		19.3713	25.1256	19.3688	12.7712	19.3589	16.1236	19.3688	7.31574
							960.899	62.1696	48.1696	34.905	18.1353		19.3886	25.1428	19.3862	12.7804	19.3762	16.1167	19.3862	7.31804
							961.381	62.1468	48.1468	34.8847	18.1006		19.4035	25.2138	19.4035	12.7912	19.3911	16.1288	19.4035	7.31804
							961.863	62.123	48.123	34.8644	18.0657		19.4209	25.2618	19.4209	12.7981	19.4085	16.1385	19.4184	7.32834
							962.346	62.0986	48.0986	34.8443	18.0307		19.4382	25.2492	19.4382	12.8405	19.4258	16.166	19.4358	7.33464
							962.828	62.0737	48.0737	34.8244	17.9956		19.4531	25.263	19.4531	12.8599	19.4432	16.1471	19.4531	7.34323
							963.31	62.0488	48.0488	34.805	17.9605		19.4705	25.2641	19.4705	12.8771	19.4606	16.1597	19.4705	7.38388
							963.792	62.024	48.024	34.786	17.9254		19.4878	25.2596	19.4878	12.892	19.4779	16.1677	19.4878	7.38846
							964.274	61.9994	47.9994	34.7675	17.8903		19.5027	25.2521	19.5052	12.8966	19.4953	16.1832	19.5027	7.38274
							964.756	61.9753	47.9753	34.7495	17.8555		19.5201	25.2699	19.5226	12.9103	19.5102	16.2324	19.5201	7.37186
							965.238	61.9515	47.9515	34.7319	17.8208		19.535	25.2836	19.5374	12.9344	19.5275	16.253	19.5374	7.38388
							965.721	61.9282	47.9282	34.7148	17.7865		19.5523	25.3225	19.5548	12.9527	19.5449	16.261	19.5548	7.3856
							966.203	61.9051	47.9051	34.698	17.7528		19.5697	25.3569	19.5722	12.9825	19.5622	16.2667	19.5697	7.38903
							966.685	61.8823	47.8823	34.6815	17.7198		19.5846	25.3775	19.5895	13.0145	19.5771	16.2507	19.587	7.3919
							967.167	61.8597	47.8597	34.6652	17.6878		19.6019	25.3993	19.6044	13.0237	19.5945	16.2639	19.6019	7.39132
							967.649	61.8372	47.8372	34.6491	17.6572		19.6193	25.4233	19.6218	13.0363	19.6118	16.3068	19.6193	7.39304
							968.131	61.8148	47.8148	34.6331	17.6281		19.6366	25.4325	19.6391	13.0592	19.6292	16.3217	19.6366	7.39991
							968.613	61.7925	47.7925	34.6172	17.6008		19.654	25.4451	19.654	13.0672	19.6441	16.3366	19.6515	7.40507
							969.095	61.7704	47.7704	34.6014	17.5755		19.6714	25.4645	19.6714	13.0878	19.6614	16.3458	19.6689	7.41823
							969.578	61.7486	47.7486	34.5857	17.5524		19.6862	25.4806	19.6862	13.1165	19.6788	16.3263	19.6862	7.45946
							970.06	61.7273	47.7273	34.5699	17.5315		19.7036	25.4955	19.7036	13.1245	19.6962	16.3372	19.7036	7.48007
							970.542	61.7067	47.7067	34.554	17.5129		19.721	25.5126	19.721	13.121	19.711	16.3515	19.721	7.4858
							971.024	61.687	47.687	34.5379	17.4962		19.7383	25.5229	19.7358	13.1359	19.7284	16.3904	19.7358	7.4566
							971.506	61.6683	47.6683	34.5215	17.4815		19.7532	25.5321	19.7532	13.2012	19.7433	16.4042	19.7532	7.4669
							971.988	61.6508	47.6508	34.5048	17.4684		19.7706	25.5584	19.7706	13.2287	19.7606	16.4271	19.7706	7.4732
							972.47	61.6346	47.6346	34.4877	17.4566		19.7879	25.642	19.7879	13.2115	19.778	16.442	19.7879	7.4795
							972.952	61.6197	47.6197	34.4703	17.4456		19.8028	25.6924	19.8053	13.2275	19.7929	16.45	19.8028	7.47893
							973.435	61.6061	47.6061	34.4525	17.4352		19.8202	25.6695	19.8226	13.2298	19.8102	16.4672	19.8202	7.4795
							973.917	61.5935	47.5935	34.4344	17.4248		19.8375	25.6947	19.84	13.2333	19.8276	16.4672	19.8375	7.48007
							974.399	61.5817	47.5817	34.416	17.4141		19.8549	25.7027	19.8549	13.2585	19.8425	16.4586	19.8524	7.49095
							974.881	61.5704	47.5704	34.3976	17.4025		19.8698	25.697	19.8722	13.2699	19.8598	16.4677	19.8698	7.49725
							975.363	61.5592	47.5592	34.3791	17.3897		19.8871	25.6855	19.8896	13.2963	19.8772	16.478	19.8871	7.4961
							975.845	61.5477	47.5477	34.3606	17.3752		19.9045	25.7039	19.9045	13.318	19.8946	16.4838	19.9045	7.49954
							976.327	61.5355	47.5355	34.342	17.3588		19.9194	25.7125	19.9218	13.3272	19.9119	16.4912	19.9218	7.5024
							976.81	61.5222	47.5222	34.3235	17.3401		19.9367	25.7451	19.9392	13.3352	19.9293	16.5038	19.9392	7.49897
							977.292	61.5076	47.5076	34.3048	17.3191		19.9541	25.7783	19.9566	13.3524	19.9442	16.5908	19.9541	7.50298
							977.774	61.4916	47.4916	34.2861	17.2955		19.969	25.8001	19.9714	13.3592	19.9615	16.5759	19.9714	7.51099
							978.256	61.4742	47.4742	34.2673	17.2695		19.9863	25.8321	19.9888	13.3695	19.9789	16.5943	19.9888	7.51328
							978.738	61.4553	47.4553	34.2484	17.2414		20.0037	25.855	20.0062	13.3913	19.9962	16.5954	20.0037	7.55222
							979.22	61.4353	47.4353	34.2295	17.2115		20.0186	25.8722	20.0235	13.3713	20.0111	16.5674	20.021	7.5671
							979.702	61.4144	47.4144	34.2104	17.1803		20.0359	25.8917	20.0384	13.4027	20.0285	16.5822	20.0384	7.5797
							980.185	61.3929	47.3929	34.1914	17.1484		20.0533	25.9008	20.0558	13.4199	20.0458	16.596	20.0533	7.59115
							980.667	61.3712	47.3712	34.1724	17.1165		20.0706	25.918	20.0731	13.4079	20.0607	16.6034	20.0706	7.6026
							981.149	61.3494	47.3494	34.1534	17.0852		20.0855	25.934	20.088	13.452	20.0781	16.6504	20.088	7.61406
							981.631	61.3279	47.3279	34.1345	17.0552		20.1029	25.9489	20.1054	13.4738	20.0954	16.6675	20.1029	7.59745
							982.113	61.3068	47.3068	34.1156	17.0269		20.1202	25.9684	20.1227	13.4738	20.1128	16.6618	20.1202	7.60088
							982.595	61.2861	47.2861	34.0966	17.0008		20.1376	25.9879	20.1376	13.4863	20.1277	16.6664	20.1376	7.6026
							983.077	61.2659	47.2659	34.0774	16.9769		20.1525	26.005	20.155	13.4674	20.145	16.6555	20.155	7.60661
							983.559	61.246	47.246	34.0579	16.9552		20.1698	26.0211	20.1723	13.4829	20.1599	16.6664	20.1723	7.60833
							984.042	61.2263	47.2263	34.0381	16.9356		20.1872	26.0634	20.1872	13.5173	20.1773	16.6779	20.1872	7.60833
							984.524	61.2066	47.2066	34.0178	16.9177		20.2046	26.123	20.2046	13.5413	20.1946	16.7099	20.2046	7.61062
							985.006	61.1867	47.1867	33.9971	16.9011		20.2194	26.0944	20.2219	13.5562	20.2095	16.7008	20.2219	7.60947
							985.488	61.1665	47.1665	33.9759	16.8855		20.2368	26.123	20.2393	13.5677	20.2244	16.7076	20.2393	7.60833
							985.97	61.1457	47.1457	33.9542	16.8704		20.2542	26.1184	20.2566	13.5757	20.2442	16.6979	20.2542	7.61348
							986.452	61.1245	47.1245	33.9321	16.8555		20.2715	26.147	20.2715	13.5602	20.2591	16.7111	20.2715	7.62608
							986.934	61.1027	47.1027	33.9097	16.8406		20.2889	26.2421	20.2889	13.5997	20.2765	16.7992	20.2889	7.63467
							987.417	61.0803	47.0803	33.8871	16.8254		20.3038	26.265	20.3062	13.6146	20.2938	16.8176	20.3062	7.66788
							987.899	61.0576	47.0576	33.8644	16.81		20.3211	26.2329	20.3236	13.6203	20.3087	16.7947	20.3236	7.68391
							988.381	61.0347	47.0347	33.8418	16.7943		20.336	26.2375	20.341	13.6421	20.3261	16.8107	20.3385	7.6965
							988.863	61.0119	47.0119	33.8194	16.7783		20.3534	26.214	20.3558	13.6558	20.3434	16.8061	20.3558	7.69994
							989.345	60.9893	46.9893	33.7973	16.7622		20.3707	26.2243	20.3732	13.6753	20.3608	16.7918	20.3707	7.7091
							989.827	60.9672	46.9672	33.7757	16.746		20.3856	26.2421	20.3906	13.6925	20.3782	16.8038	20.3881	7.69765
							990.309	60.9457	46.9457	33.7546	16.7297		20.403	26.257	20.4079	13.7051	20.393	16.8176	20.4054	7.7028
							990.792	60.9249	46.9249	33.734	16.7135		20.4203	26.2994	20.4228	13.7154	20.4104	16.8176	20.4203	7.70452
							991.274	60.9048	46.9048	33.7139	16.6972		20.4352	26.3268	20.4402	13.6942	20.4278	16.8199	20.4377	7.71139
							991.756	60.8852	46.8852	33.6942	16.681		20.4526	26.3543	20.455	13.7325	20.4451	16.8542	20.455	7.71941
							992.238	60.8658	46.8658	33.6749	16.6646		20.4699	26.3887	20.4724	13.7205	20.4625	16.9092	20.4699	7.72112
							992.72	60.8463	46.8463	33.6557	16.6481		20.4873	26.4665	20.4898	13.728	20.4774	16.892	20.4873	7.72513
							993.202	60.8262	46.8262	33.6364	16.6313		20.5046	26.4448	20.5046	13.7589	20.4947	16.9287	20.5046	7.72742
							993.684	60.8051	46.8051	33.6171	16.6141		20.522	26.4677	20.522	13.7486	20.5121	16.9378	20.5195	7.72742
							994.167	60.7827	46.7827	33.5974	16.5964		20.5394	26.4746	20.5394	13.7795	20.5294	16.9435	20.5369	7.72857
							994.649	60.7586	46.7586	33.5774	16.5784		20.5542	26.4757	20.5542	13.8001	20.5443	16.947	20.5542	7.73658
							995.131	60.7325	46.7325	33.5569	16.5601		20.5716	26.4871	20.5716	13.8001	20.5617	16.9378	20.5691	7.74116
							995.613	60.7045	46.7045	33.5359	16.5415		20.589	26.4871	20.5865	13.8104	20.579	16.9458	20.5865	7.74116
							996.095	60.6746	46.6746	33.5143	16.5229		20.6038	26.5192	20.6038	13.8322	20.5939	16.955	20.6038	7.74288
							996.577	60.643	46.643	33.492	16.5044		20.6212	26.5375	20.6212	13.8425	20.6113	16.987	20.6212	7.75147
							997.059	60.61	46.61	33.4691	16.4863		20.6386	26.5513	20.6386	13.8654	20.6286	17.0054	20.6386	7.76063
							997.542	60.5761	46.5761	33.4454	16.4687		20.6559	26.5593	20.6559	13.8757	20.6435	17.0248	20.6534	7.79613
							998.024	60.5417	46.5417	33.421	16.4517		20.6733	26.5708	20.6733	13.8488	20.6609	17.0306	20.6708	7.81331
							998.506	60.5072	46.5072	33.3958	16.4353		20.6882	26.5925	20.6882	13.8545	20.6782	17.0031	20.6882	7.81675
							998.988	60.473	46.473	33.3697	16.4196		20.7055	26.6154	20.7055	13.87	20.6956	17.0105	20.703	7.82132
							999.47	60.4393	46.4393	33.3428	16.4044		20.7229	26.6188	20.7229	13.8803	20.7105	17.0231	20.7204	7.81331
							999.952	60.4063	46.4063	33.3151	16.3894		20.7378	26.6417	20.7378	13.8837	20.7278	17.0317	20.7378	7.82877
							1000.43	60.374	46.374	33.2866	16.3746		20.7551	26.6566	20.7551	13.9158	20.7452	17.0334	20.7526	7.86141
							1000.92	60.3421	46.3421	33.2575	16.3595		20.77	26.6601	20.7725	13.9352	20.7626	17.0638	20.77	7.86942
							1001.4	60.3106	46.3106	33.2279	16.3439		20.7874	26.6795	20.7874	13.9536	20.7799	17.081	20.7874	7.8448
							1001.88	60.2791	46.2791	33.1979	16.3273		20.8047	26.6967	20.8047	13.9833	20.7973	17.0912	20.8047	7.84824
							1002.36	60.2471	46.2471	33.1678	16.3096		20.8196	26.7643	20.8221	14.0097	20.8122	17.1027	20.8196	7.8574
							1002.85	60.2145	46.2145	33.1376	16.2902		20.837	26.7299	20.8394	14.0188	20.8295	17.1187	20.837	7.86656
							1003.33	60.1809	46.1809	33.1077	16.2689		20.8518	26.6841	20.8543	14.036	20.8469	17.1268	20.8518	7.8677
							1003.81	60.1461	46.1461	33.0781	16.2455		20.8717	26.7059	20.8717	14.0429	20.8618	17.1462	20.8692	7.86255
							1004.29	60.1099	46.1099	33.0489	16.2198		20.8866	26.7139	20.889	14.024	20.8791	17.1783	20.8841	7.86198
							1004.77	60.0725	46.0725	33.0201	16.1917		20.9039	26.7872	20.9039	14.0343	20.8965	17.1943	20.9039	7.86369
							1005.26	60.0338	46.0338	32.9917	16.1613		20.9213	26.7711	20.9213	14.0435	20.9138	17.1977	20.9188	7.874
							1005.74	59.9943	45.9943	32.9637	16.1288		20.9386	26.8043	20.9362	14.0475	20.9287	17.1943	20.9362	7.88087
							1006.22	59.9541	45.9541	32.9358	16.0942		20.956	26.8238	20.9535	14.083	20.9461	17.1863	20.9535	7.88717
							1006.7	59.9138	45.9138	32.9079	16.0582		20.9734	26.8387	20.9709	14.1494	20.9634	17.1977	20.9709	7.91294
							1007.18	59.8739	45.8739	32.8798	16.0209		20.9882	26.8547	20.9882	14.1265	20.9783	17.2035	20.9882	7.89061
							1007.67	59.8346	45.8346	32.8512	15.9829		21.0056	26.8685	21.0056	14.1505	20.9957	17.2132	21.0056	7.90206
							1008.15	59.7964	45.7964	32.8221	15.9445		21.023	26.8845	21.0205	14.1585	21.013	17.2493	21.0205	7.91294
							1008.63	59.7596	45.7596	32.7921	15.9062		21.0403	26.9074	21.0378	14.162	21.0279	17.2607	21.0378	7.92324
							1009.11	59.7243	45.7243	32.7611	15.8681		21.0552	26.9796	21.0552	14.1757	21.0453	17.2756	21.0552	7.96218
							1009.6	59.6904	45.6904	32.729	15.8304		21.0726	26.9612	21.0726	14.1906	21.0626	17.2802	21.0726	7.98279
							1010.08	59.6578	45.6578	32.6956	15.7931		21.0899	26.991	21.0899	14.2101	21.0775	17.2647	21.0874	7.99081
							1010.56	59.6261	45.6261	32.661	15.756		21.1073	27.0139	21.1073	14.2353	21.0949	17.2733	21.1048	7.98852
							1011.04	59.5948	45.5948	32.625	15.7188		21.1222	27.0151	21.1222	14.2456	21.1122	17.2831	21.1222	7.9742
							1011.52	59.5634	45.5634	32.5878	15.6812		21.1395	27.0208	21.1395	14.257	21.1296	17.2905	21.1395	7.97993
							1012.01	59.5316	45.5316	32.5493	15.6429		21.1544	27.0334	21.1569	14.2616	21.147	17.326	21.1569	7.98222
							1012.49	59.4987	45.4987	32.5098	15.6035		21.1718	27.0872	21.1718	14.2524	21.1618	17.3879	21.1718	7.99195
							1012.97	59.4644	45.4644	32.4694	15.5627		21.1891	27.0666	21.1891	14.2857	21.1792	17.3638	21.1891	8.0618
							1013.45	59.4287	45.4287	32.4282	15.5203		21.204	27.1078	21.2065	14.3063	21.1966	17.3753	21.2065	8.02631
							1013.93	59.3913	45.3913	32.3866	15.4763		21.2214	27.1216	21.2238	14.3303	21.2139	17.3787	21.2214	8.03661
							1014.42	59.3524	45.3524	32.3448	15.4306		21.2387	27.1296	21.2412	14.3441	21.2313	17.3621	21.2387	8.01428
							1014.9	59.3124	45.3124	32.303	15.3835		21.2536	27.1525	21.2561	14.3544	21.2462	17.3798	21.2561	8.01314
							1015.38	59.2714	45.2714	32.2617	15.3352		21.271	27.1616	21.2734	14.3624	21.2635	17.4222	21.271	8.02173
							1015.86	59.2301	45.2301	32.2211	15.2861		21.2883	27.1754	21.2908	14.3492	21.2809	17.4417	21.2883	8.0326
							1016.35	59.1889	45.1889	32.1816	15.2368		21.3057	27.1971	21.3082	14.391	21.2982	17.4554	21.3057	8.03661
							1016.83	59.1482	45.1482	32.1434	15.1877		21.3206	27.2052	21.323	14.4242	21.3131	17.4531	21.3206	8.05722
							1017.31	59.1087	45.1087	32.1069	15.1393		21.3379	27.2063	21.3404	14.4357	21.3305	17.4342	21.3379	8.06639
							1017.79	59.0706	45.0706	32.0722	15.092		21.3553	27.2223	21.3578	14.446	21.3478	17.4503	21.3553	8.04291
							1018.27	59.0341	45.0341	32.0394	15.0462		21.3726	27.2166	21.3726	14.4528	21.3627	17.5436	21.3726	8.04577
							1018.76	58.9993	44.9993	32.0086	15.0021		21.3875	27.2613	21.39	14.4397	21.3801	17.5207	21.3875	8.05608
							1019.24	58.9662	44.9662	31.9797	14.9599		21.4049	27.2853	21.4074	14.4528	21.395	17.5493	21.4049	8.05952
							1019.72	58.9346	44.9346	31.9527	14.9196		21.4222	27.3013	21.4222	14.4609	21.4123	17.5608	21.4222	8.06982
							1020.2	58.904	44.904	31.9272	14.8809		21.4371	27.3208	21.4396	14.4941	21.4297	17.5653	21.4371	8.09959
							1020.68	58.8742	44.8742	31.9032	14.8437		21.4545	27.338	21.457	14.5032	21.4446	17.5837	21.4545	8.10074
							1021.17	58.8447	44.8447	31.8801	14.8075		21.4718	27.3632	21.4743	14.5147	21.4619	17.6008	21.4718	8.11334
							1021.65	58.815	44.815	31.8578	14.772		21.4892	27.3907	21.4892	14.533	21.4768	17.6157	21.4892	8.09902
							1022.13	58.7848	44.7848	31.836	14.7368		21.5041	27.4182	21.5066	14.5376	21.4942	17.6318	21.5066	8.10647
							1022.61	58.7539	44.7539	31.8142	14.7017		21.5214	27.4319	21.5239	14.5593	21.5115	17.6432	21.5239	8.11219
							1023.1	58.7222	44.7222	31.7922	14.6664		21.5388	27.4307	21.5388	14.5754	21.5289	17.6593	21.5388	8.1225
							1023.58	58.6898	44.6898	31.7698	14.6307		21.5537	27.4422	21.5562	14.6052	21.5462	17.673	21.5562	8.12479
							1024.06	58.6568	44.6568	31.7469	14.5947		21.571	27.4582	21.5735	14.628	21.5611	17.697	21.5735	8.15685
							1024.54	58.6236	44.6236	31.7234	14.5584		21.5859	27.4743	21.5909	14.6384	21.5785	17.7096	21.5909	8.16945
							1025.02	58.5905	44.5905	31.6993	14.522		21.6033	27.496	21.6082	14.6521	21.5958	17.705	21.6082	8.14769
							1025.51	58.5581	44.5581	31.6747	14.4857		21.6206	27.5098	21.6231	14.6636	21.6132	17.6862	21.6231	8.14826
							1025.99	58.5265	44.5265	31.6498	14.4498		21.6355	27.5121	21.6405	14.6807	21.6281	17.6988	21.6405	8.15571
							1026.47	58.4962	44.4962	31.6248	14.4146		21.6529	27.5269	21.6578	14.6865	21.6454	17.7085	21.6554	8.16658
							1026.95	58.4674	44.4674	31.5999	14.3802		21.6702	27.5533	21.6752	14.7059	21.6628	17.7142	21.6727	8.17288
							1027.43	58.44	44.44	31.5751	14.3466		21.6851	27.5716	21.6901	14.7105	21.6777	17.744	21.6876	8.17804
							1027.92	58.4142	44.4142	31.5508	14.314		21.705	27.5796	21.7074	14.7231	21.695	17.7417	21.705	8.20724
							1028.4	58.3896	44.3896	31.527	14.2823		21.7223	27.5934	21.7248	14.754	21.7124	17.7234	21.7198	8.21296
							1028.88	58.3661	44.3661	31.5037	14.2513		21.7372	27.6083	21.7397	14.7575	21.7298	17.7365	21.7372	8.20151
							1029.36	58.3431	44.3431	31.4811	14.2209		21.7546	27.6197	21.757	14.7632	21.7446	17.7554	21.7546	8.21067
							1029.85	58.3204	44.3204	31.4592	14.1909		21.7719	27.6449	21.7719	14.7666	21.762	17.7944	21.7719	8.21983
							1030.33	58.2976	44.2976	31.4379	14.1609		21.7893	27.6495	21.7893	14.7637	21.7794	17.823	21.7893	8.2227
							1030.81	58.2741	44.2741	31.4171	14.1308		21.8042	27.6644	21.8066	14.7764	21.7942	17.8356	21.8066	8.22499
							1031.29	58.2498	44.2498	31.397	14.1002		21.8215	27.7468	21.824	14.8159	21.8116	17.8436	21.824	8.22728
							1031.77	58.2243	44.2243	31.3773	14.069		21.8389	27.7812	21.8414	14.8296	21.829	17.8448	21.8389	8.233
							1032.26	58.1977	44.1977	31.3581	14.037		21.8562	27.7571	21.8562	14.8422	21.8438	17.8367	21.8562	8.23587
							1032.74	58.1699	44.1699	31.3393	14.004		21.8736	27.764	21.8736	14.8571	21.8612	17.8453	21.8736	8.24331
							1033.22	58.1411	44.1411	31.3208	13.97		21.8885	27.7628	21.891	14.872	21.8786	17.8551	21.891	8.27366
							1033.7	58.1114	44.1114	31.3025	13.9351		21.9058	27.772	21.9083	14.8834	21.8934	17.8848	21.9058	8.2456
							1034.18	58.0812	44.0812	31.2843	13.8995		21.9232	27.7754	21.9257	14.9017	21.9108	17.8917	21.9232	8.20151
							1034.67	58.0509	44.0509	31.2662	13.8634		21.9406	27.8167	21.9406	14.9098	21.9282	17.9043	21.9406	8.25018
							1035.15	58.0208	44.0208	31.248	13.8271		21.9554	27.8384	21.9579	14.9269	21.9455	17.91	21.9554	8.28396
							1035.63	57.9914	43.9914	31.2297	13.7913		21.9728	27.8556	21.9753	14.9498	21.9629	17.8986	21.9728	8.25934
							1036.11	57.9629	43.9629	31.2113	13.7562		21.9902	27.8808	21.9902	14.9567	21.9802	17.9043	21.9902	8.26278
							1036.6	57.9358	43.9358	31.1926	13.7226		22.005	27.9026	22.0075	14.975	21.9951	17.9169	22.0075	8.25991
							1037.08	57.91	43.91	31.1737	13.6907		22.0224	27.922	22.0249	14.9865	22.0125	17.9513	22.0224	8.25591
							1037.56	57.8859	43.8859	31.1546	13.6611		22.0398	27.9369	22.0398	14.9956	22.0298	17.9684	22.0398	8.26736
							1038.04	57.8633	43.8633	31.1352	13.634		22.0546	27.9403	22.0571	15.0151	22.0472	17.9913	22.0571	8.28225
							1038.52	57.842	43.842	31.1156	13.6095		22.072	27.9598	22.0745	15.0334	22.0646	18.0177	22.072	8.28797
							1039.01	57.8219	43.8219	31.0958	13.5878		22.0894	27.9701	22.0918	15.0495	22.0794	18.0257	22.0894	8.32519
							1039.49	57.8027	43.8027	31.0758	13.5687		22.1042	27.9804	22.1067	15.0712	22.0968	18.028	22.1042	8.33549
							1039.97	57.7839	43.7839	31.0558	13.552		22.1216	27.9976	22.1241	15.093	22.1142	18.0371	22.1216	8.34007
							1040.45	57.7652	43.7652	31.0358	13.5371		22.139	28.001	22.139	15.1147	22.1315	18.0268	22.1365	8.34351
							1040.93	57.7462	43.7462	31.0158	13.5237		22.1563	28.0113	22.1563	15.1262	22.1464	18.0308	22.1538	8.3332
							1041.42	57.7268	43.7268	30.996	13.5112		22.1712	28.0251	22.1737	15.1273	22.1638	18.0434	22.1712	8.33549
							1041.9	57.7066	43.7066	30.9764	13.499		22.1886	28.0171	22.1886	15.1445	22.1811	18.0818	22.1886	8.33549
							1042.38	57.6857	43.6857	30.957	13.4866		22.2059	28.0629	22.2059	15.1892	22.1985	18.1482	22.2059	8.33721
							1042.86	57.6641	43.6641	30.9379	13.4737		22.2233	28.0915	22.2233	15.1686	22.2134	18.1265	22.2208	8.33034
							1043.34	57.642	43.642	30.9193	13.4597		22.2382	28.1155	22.2406	15.2041	22.2307	18.1379	22.2382	8.33091
							1043.83	57.6197	43.6197	30.9011	13.4445		22.2555	28.135	22.2555	15.2064	22.2481	18.1379	22.2555	8.33034
							1044.31	57.5975	43.5975	30.8835	13.4277		22.2729	28.143	22.2729	15.2201	22.263	18.1196	22.2729	8.33263
							1044.79	57.5758	43.5758	30.8666	13.4095		22.2902	28.1499	22.2902	15.2464	22.2803	18.1316	22.2902	8.33149
							1045.27	57.555	43.555	30.8505	13.3898		22.3076	28.1659	22.3076	15.2476	22.2952	18.1402	22.3051	8.34237
							1045.76	57.5354	43.5354	30.8353	13.3688		22.3225	28.1854	22.325	15.2647	22.3126	18.1436	22.3225	8.34866
							1046.24	57.5172	43.5172	30.8209	13.3466		22.3398	28.2049	22.3398	15.2888	22.3299	18.1711	22.3398	8.35153
							1046.72	57.5006	43.5006	30.8073	13.3236		22.3572	28.2301	22.3572	15.2922	22.3473	18.1849	22.3572	8.38588
							1047.2	57.4857	43.4857	30.7946	13.3001		22.3746	28.2381	22.3746	15.3083	22.3622	18.2009	22.3746	8.37042
							1047.68	57.4724	43.4724	30.7825	13.2765		22.3894	28.2495	22.3894	15.3151	22.3795	18.2158	22.3894	8.37958
							1048.17	57.4607	43.4607	30.7708	13.2529		22.4068	28.269	22.4068	15.3043	22.3969	18.2249	22.4068	8.38817
							1048.65	57.4503	43.4503	30.7593	13.2298		22.4217	28.2793	22.4242	15.3403	22.4142	18.2375	22.4242	8.39733
							1049.13	57.441	43.441	30.7479	13.2074		22.439	28.3011	22.4415	15.3564	22.4316	18.241	22.439	8.40019
							1049.61	57.4325	43.4325	30.7363	13.1859		22.4564	28.324	22.4589	15.3781	22.4465	18.2307	22.4564	8.40592
							1050.09	57.4245	43.4245	30.7244	13.1652		22.4713	28.3423	22.4738	15.4113	22.4638	18.237	22.4738	8.41508
							1050.58	57.4168	43.4168	30.7118	13.1454		22.4886	28.3675	22.4911	15.4297	22.4812	18.2421	22.4911	8.41909
							1051.06	57.4093	43.4093	30.6986	13.1264		22.506	28.3824	22.5085	15.44	22.4986	18.2496	22.506	8.4294
							1051.54	57.4019	43.4019	30.6845	13.108		22.5209	28.3869	22.5234	15.4526	22.5159	18.2856	22.5234	8.43512
							1052.02	57.3945	43.3945	30.6695	13.09		22.5407	28.411	22.5407	15.4308	22.5308	18.3544	22.5407	8.46833
							1052.51	57.3872	43.3872	30.6534	13.0722		22.5556	28.4637	22.5581	15.4428	22.5482	18.3383	22.5556	8.48551
							1052.99	57.38	43.38	30.6363	13.0543		22.573	28.4465	22.573	15.4526	22.5655	18.3498	22.573	8.49009
							1053.47	57.373	43.373	30.6182	13.0361		22.5903	28.4728	22.5903	15.4646	22.5829	18.344	22.5903	8.49696
							1053.95	57.3664	43.3664	30.5992	13.0176		22.6077	28.4751	22.6077	15.4938	22.5978	18.3223	22.6077	8.48264
							1054.43	57.3602	43.3602	30.5794	12.9986		22.625	28.4854	22.6226	15.5018	22.6151	18.3418	22.6226	8.4941
							1054.92	57.3546	43.3546	30.559	12.9791		22.6399	28.5015	22.6399	15.5201	22.6325	18.3561	22.6399	8.49868
							1055.4	57.3494	43.3494	30.5384	12.9592		22.6573	28.5129	22.6573	15.5259	22.6474	18.3841	22.6573	8.51013
							1055.88	57.3448	43.3448	30.5179	12.9389		22.6746	28.5198	22.6746	15.5339	22.6647	18.4024	22.6746	8.51242
							1056.36	57.3407	43.3407	30.4976	12.9185		22.6895	28.5381	22.692	15.551	22.6796	18.4093	22.6895	8.5107
							1056.84	57.3368	43.3368	30.4779	12.8979		22.7069	28.545	22.7094	15.5625	22.697	18.4162	22.7069	8.51299
							1057.33	57.3332	43.3332	30.4589	12.8775		22.7242	28.5564	22.7242	15.5888	22.7143	18.3996	22.7242	8.51185
							1057.81	57.3295	43.3295	30.4407	12.8572		22.7416	28.5862	22.7416	15.6106	22.7292	18.4105	22.7416	8.51471
							1058.29	57.3255	43.3255	30.4235	12.837		22.7565	28.6022	22.759	15.6129	22.7466	18.4208	22.7565	8.51986
							1058.77	57.3209	43.3209	30.4071	12.817		22.7738	28.6343	22.7763	15.6255	22.7639	18.5032	22.7738	8.5296
							1059.26	57.3155	43.3155	30.3916	12.7971		22.7912	28.7179	22.7912	15.6335	22.7788	18.5215	22.7912	8.56681
							1059.74	57.309	43.309	30.3768	12.7773		22.8061	28.7454	22.8086	15.6186	22.7962	18.5044	22.8086	8.57712
							1060.22	57.3014	43.3014	30.3624	12.7573		22.8234	28.7236	22.8259	15.626	22.8135	18.5067	22.8259	8.57139
							1060.7	57.2924	43.2924	30.3485	12.7371		22.8408	28.7282	22.8433	15.6398	22.8309	18.5044	22.8408	8.55593
							1061.18	57.282	43.282	30.3348	12.7166		22.8557	28.7351	22.8582	15.7136	22.8482	18.4923	22.8582	8.57025
							1061.67	57.2704	43.2704	30.3212	12.6956		22.873	28.7225	22.8755	15.6942	22.8631	18.5101	22.873	8.5754
							1062.15	57.2575	43.2575	30.3074	12.674		22.8879	28.7408	22.8929	15.7136	22.8805	18.5233	22.8904	8.57426
							1062.63	57.2436	43.2436	30.2933	12.6519		22.9053	28.7786	22.9102	15.732	22.8978	18.5444	22.9078	8.57655
							1063.11	57.229	43.229	30.2787	12.6292		22.9226	28.7912	22.9251	15.7343	22.9127	18.5696	22.9226	8.57884
							1063.59	57.2137	43.2137	30.2636	12.606		22.94	28.8095	22.9425	15.7503	22.9301	18.588	22.94	8.58342
							1064.08	57.1982	43.1982	30.2476	12.5823		22.9549	28.8324	22.9598	15.7709	22.9474	18.5994	22.9574	8.59258
							1064.56	57.1825	43.1825	30.2308	12.5583		22.9722	28.8484	22.9747	15.7881	22.9648	18.612	22.9722	8.62636
							1065.04	57.167	43.167	30.2129	12.5342		22.9896	28.8679	22.9921	15.8076	22.9822	18.6189	22.9896	8.64125
							1065.52	57.1517	43.1517	30.1939	12.5101		23.007	28.8759	23.007	15.8236	22.997	18.628	23.007	8.65613
							1066.01	57.1367	43.1367	30.1738	12.4863		23.0243	28.8782	23.0243	15.8385	23.0144	18.6154	23.0218	8.65842
							1066.49	57.1221	43.1221	30.1526	12.4629		23.0392	28.8965	23.0417	15.8522	23.0318	18.6303	23.0392	8.63896
							1066.97	57.1078	43.1078	30.1304	12.4403		23.0566	28.9149	23.0566	15.8728	23.0466	18.6372	23.0566	8.64697
							1067.45	57.0938	43.0938	30.1072	12.4184		23.0739	28.9927	23.0739	15.8911	23.064	18.6435	23.0739	8.65098
							1067.93	57.0799	43.0799	30.0833	12.3974		23.0913	28.987	23.0913	15.9026	23.0814	18.6509	23.0913	8.6527
							1068.42	57.066	43.066	30.0588	12.3773		23.1086	29.0065	23.1086	15.9026	23.0962	18.6618	23.1086	8.65041
							1068.9	57.0518	43.0518	30.034	12.3582		23.1235	29.0271	23.126	15.89	23.1136	18.6727	23.1235	8.65556
							1069.38	57.0373	43.0373	30.0091	12.3397		23.1409	29.0328	23.1434	15.9072	23.131	18.699	23.1409	8.65785
							1069.86	57.0222	43.0222	29.9844	12.3218		23.1558	29.058	23.1582	15.9862	23.1458	18.7116	23.1582	8.66472
							1070.34	57.0064	43.0064	29.96	12.3042		23.1731	29.0614	23.1756	15.961	23.1632	18.7185	23.1731	8.66816
							1070.83	56.9899	42.9899	29.9362	12.2867		23.1905	29.0729	23.193	15.9736	23.1806	18.7059	23.1905	8.66701
							1071.31	56.9727	42.9727	29.9132	12.2691		23.2078	29.0511	23.2103	15.9828	23.1979	18.746	23.2078	8.67274
							1071.79	56.9547	42.9547	29.891	12.2511		23.2227	29.0569	23.2252	15.9931	23.2128	18.8124	23.2252	8.68476
							1072.27	56.9361	42.9361	29.8698	12.2326		23.2401	29.0757	23.2426	16.0091	23.2302	18.7826	23.2401	8.69278
							1072.76	56.9172	42.9172	29.8496	12.2135		23.2574	29.1645	23.2599	16.0228	23.2475	18.809	23.2574	8.72713
							1073.24	56.8981	42.8981	29.8303	12.1938		23.2723	29.1427	23.2748	16.0309	23.2649	18.809	23.2748	8.74889
							1073.72	56.879	42.879	29.812	12.1734		23.2897	29.1748	23.2922	16.0412	23.2798	18.7861	23.2897	8.74775
							1074.2	56.8601	42.8601	29.7945	12.1524		23.307	29.1874	23.3095	16.0618	23.2971	18.8021	23.307	8.7466
							1074.68	56.8417	42.8417	29.7777	12.1307		23.3219	29.1931	23.3244	16.0858	23.3145	18.8158	23.3219	8.73343
							1075.17	56.8238	42.8238	29.7615	12.1086		23.3393	29.216	23.3418	16.1099	23.3318	18.8227	23.3393	8.74202
							1075.65	56.8065	42.8065	29.7457	12.086		23.3566	29.2263	23.3566	16.1293	23.3492	18.8685	23.3566	8.74946
							1076.13	56.7898	42.7898	29.73	12.063		23.374	29.2389	23.374	16.1442	23.3641	18.8868	23.3715	8.75977
							1076.61	56.7736	42.7736	29.7143	12.0398		23.3914	29.2561	23.3914	16.1729	23.3814	18.9017	23.3889	8.75863
							1077.09	56.7579	42.7579	29.6983	12.0164		23.4062	29.2664	23.4062	16.1923	23.3988	18.9132	23.4062	8.79584
							1077.58	56.7426	42.7426	29.6819	11.9929		23.4236	29.2813	23.4236	16.1935	23.4162	18.9086	23.4236	8.80157
							1078.06	56.7275	42.7275	29.6648	11.9694		23.441	29.3019	23.4385	16.2049	23.431	18.8966	23.4385	8.78038
							1078.54	56.7126	42.7126	29.6469	11.946		23.4583	29.3283	23.4558	16.1814	23.4484	18.9057	23.4558	8.78725
							1079.02	56.6978	42.6978	29.6282	11.9228		23.4732	29.3305	23.4732	16.1912	23.4658	18.9132	23.4732	8.79527
							1079.51	56.6829	42.6829	29.6086	11.8999		23.4906	29.3454	23.4906	16.2026	23.4806	18.9178	23.4906	8.78954
							1079.99	56.6679	42.6679	29.5881	11.8774		23.5079	29.3523	23.5079	16.2141	23.498	18.9464	23.5079	8.7884
							1080.47	56.6528	42.6528	29.5669	11.8553		23.5253	29.3466	23.5253	16.2404	23.5154	18.9601	23.5228	8.80042
							1080.95	56.6376	42.6376	29.5451	11.8335		23.5426	29.3924	23.5402	16.253	23.5302	18.9773	23.5402	8.79813
							1081.43	56.6222	42.6222	29.5229	11.812		23.5575	29.4221	23.5575	16.2622	23.5476	18.9842	23.5575	8.79355
							1081.92	56.6066	42.6066	29.5004	11.7907		23.5749	29.4496	23.5749	16.2633	23.565	18.9968	23.5749	8.80443
							1082.4	56.5909	42.5909	29.4779	11.7695		23.5922	29.4645	23.5922	16.2547	23.5798	19.0082	23.5898	8.80672
							1082.88	56.5752	42.5752	29.4555	11.7482		23.6096	29.4886	23.6071	16.2633	23.5972	19.0174	23.6071	8.80901
							1083.36	56.5595	42.5595	29.4334	11.7266		23.6245	29.4977	23.6245	16.2713	23.6146	19.0019	23.6245	8.82333
							1083.84	56.5439	42.5439	29.4118	11.7047		23.6418	29.508	23.6418	16.3034	23.6319	19.0099	23.6418	8.83249
							1084.33	56.5286	42.5286	29.3909	11.6823		23.6567	29.5264	23.6592	16.3332	23.6493	19.0203	23.6592	8.85424
							1084.81	56.5136	42.5136	29.3708	11.6595		23.6741	29.539	23.6741	16.3423	23.6666	19.0237	23.6741	8.85653
							1085.29	56.4992	42.4992	29.3516	11.6362		23.689	29.555	23.6914	16.3492	23.6815	19.0357	23.6914	8.84737
							1085.77	56.4854	42.4854	29.3333	11.6126		23.7063	29.5813	23.7088	16.3767	23.6989	19.0758	23.7088	8.85023
							1086.26	56.4724	42.4724	29.316	11.5885		23.7237	29.5997	23.7262	16.4259	23.7162	19.0907	23.7237	8.85596
							1086.74	56.4602	42.4602	29.2998	11.5642		23.7386	29.6168	23.7435	16.3984	23.7336	19.1227	23.741	8.86283
							1087.22	56.4488	42.4488	29.2845	11.5395		23.7559	29.626	23.7584	16.4214	23.7485	19.1296	23.7559	8.86455
							1087.7	56.4383	42.4383	29.27	11.5145		23.7733	29.6329	23.7758	16.4294	23.7658	19.117	23.7733	8.86856
							1088.18	56.4285	42.4285	29.2563	11.4891		23.7906	29.6443	23.7931	16.4443	23.7832	19.1033	23.7906	8.87142
							1088.66	56.4195	42.4195	29.2431	11.4632		23.808	29.6363	23.808	16.4683	23.8006	19.1205	23.808	8.8823
							1089.15	56.411	42.411	29.2302	11.4367		23.8254	29.6718	23.8254	16.4786	23.8154	19.1336	23.8229	8.91379
							1089.63	56.403	42.403	29.2175	11.4096		23.8427	29.6901	23.8402	16.4809	23.8328	19.1571	23.8402	8.92295
							1090.11	56.3954	42.3954	29.2049	11.3818		23.8576	29.7142	23.8576	16.4946	23.8502	19.1743	23.8576	8.90463
							1090.59	56.388	42.388	29.1921	11.3532		23.875	29.7416	23.875	16.4878	23.865	19.18	23.875	8.90635
							1091.08	56.3808	42.3808	29.179	11.3239		23.8923	29.7668	23.8923	16.5198	23.8824	19.1823	23.8923	8.9115
							1091.56	56.3737	42.3737	29.1656	11.2938		23.9097	29.7898	23.9097	16.5347	23.8973	19.2006	23.9072	8.91436
							1092.04	56.3668	42.3668	29.1518	11.263		23.9246	29.7989	23.9246	16.5485	23.9146	19.2247	23.9246	8.93097
							1092.52	56.3601	42.3601	29.1375	11.2316		23.9419	29.8	23.9419	16.5519	23.932	19.2441	23.9419	8.95731
							1093.01	56.3535	42.3535	29.1226	11.1995		23.9593	29.8218	23.9593	16.5633	23.9469	19.2602	23.9568	8.96303
							1093.49	56.3473	42.3473	29.1072	11.1668		23.9742	29.8882	23.9766	16.5748	23.9642	19.2693	23.9742	8.97792
							1093.97	56.3415	42.3415	29.0911	11.1336		23.9915	29.8642	23.994	16.5897	23.9816	19.2693	23.9915	8.95616
							1094.45	56.3362	42.3362	29.0745	11.0997		24.0089	29.8974	24.0089	16.6103	23.999	19.2636	24.0089	8.96189
							1094.93	56.3316	42.3316	29.0573	11.0651		24.0262	29.8997	24.0262	16.6229	24.0138	19.2745	24.0262	8.9699
							1095.41	56.3278	42.3278	29.0396	11.0298		24.0411	29.9008	24.0436	16.6275	24.0312	19.2819	24.0411	8.97563
							1095.9	56.325	42.325	29.0215	10.9937		24.0585	29.9157	24.061	16.6389	24.0486	19.2882	24.0585	8.97677
							1096.38	56.3231	42.3231	29.0032	10.9567		24.0734	29.9128	24.0758	16.6515	24.0659	19.2957	24.0758	8.98078
							1096.86	56.3224	42.3224	28.9848	10.9188		24.0907	29.9501	24.0932	16.6664	24.0833	19.3042	24.0932	8.98594
							1097.34	56.3228	42.3228	28.9664	10.8799		24.1056	29.9661	24.1106	16.7053	24.1006	19.3128	24.1081	8.98822
							1097.83	56.3242	42.3242	28.9483	10.8399		24.123	29.9833	24.1279	16.7248	24.1155	19.3495	24.1254	8.99338
							1098.31	56.3264	42.3264	28.9305	10.7989		24.1403	29.981	24.1428	16.7317	24.1329	19.3586	24.1403	9.00139
							1098.79	56.3294	42.3294	28.9132	10.7567		24.1552	29.9982	24.1602	16.7466	24.1502	19.3598	24.1577	9.00082
							1099.27	56.3329	42.3329	28.8964	10.7133		24.1726	30.0165	24.1775	16.7466	24.1651	19.3506	24.175	9.00769
							1099.76	56.3366	42.3366	28.8801	10.6687		24.1899	30.0359	24.1924	16.7391	24.1825	19.3615	24.1924	9.0117
							1100.24	56.3403	42.3403	28.8642	10.623		24.2073	30.0623	24.2098	16.7443	24.1998	19.3724	24.2073	9.01399
							1100.72	56.3438	42.3438	28.8487	10.5763		24.2246	30.0737	24.2271	16.758	24.2147	19.4148	24.2246	9.01915
							1101.2	56.3468	42.3468	28.8335	10.5287		24.2395	30.0921	24.242	16.7586	24.2321	19.4319	24.242	9.02544
							1101.68	56.3492	42.3492	28.8183	10.4804		24.2569	30.1138	24.2594	16.7643	24.2494	19.4411	24.2569	9.02315
							1102.16	56.351	42.351	28.803	10.4316		24.2742	30.1402	24.2742	16.8061	24.2643	19.4468	24.2742	9.02544
							1102.65	56.352	42.352	28.7875	10.3828		24.2916	30.1642	24.2916	16.8267	24.2817	19.4274	24.2916	9.03632
							1103.13	56.3524	42.3524	28.7715	10.3342		24.309	30.1745	24.309	16.8588	24.299	19.4342	24.309	9.0409
							1103.61	56.3523	42.3523	28.7549	10.2861		24.3238	30.1654	24.3263	16.884	24.3139	19.4457	24.3263	9.07297
							1104.09	56.3518	42.3518	28.7375	10.2388		24.3412	30.1522	24.3437	16.9	24.3313	19.4566	24.3437	9.09243
							1104.58	56.351	42.351	28.7191	10.1924		24.3586	30.1722	24.3586	16.9138	24.3486	19.4812	24.3586	9.08785
							1105.06	56.3504	42.3504	28.6996	10.1472		24.3759	30.2455	24.3759	16.9286	24.3635	19.4835	24.3759	9.10045
							1105.54	56.35	42.35	28.6791	10.1033		24.3933	30.226	24.3933	16.9389	24.3809	19.4651	24.3933	9.08785
							1106.02	56.3502	42.3502	28.6574	10.0607		24.4106	30.2558	24.4106	16.9447	24.3982	19.4783	24.4106	9.09587
							1106.5	56.3511	42.3511	28.6346	10.0195		24.4255	30.273	24.428	16.9584	24.4156	19.4915	24.4255	9.09988
							1106.99	56.3529	42.3529	28.6107	9.97964		24.4429	30.2902	24.4429	16.9453	24.4305	19.5384	24.4429	9.11305
							1107.47	56.3555	42.3555	28.5859	9.9412		24.4578	30.3211	24.4602	16.9561	24.4478	19.5694	24.4602	9.11247
							1107.95	56.359	42.359	28.5602	9.90417		24.4751	30.3348	24.4776	16.9882	24.4652	19.5877	24.4751	9.11534
							1108.43	56.3632	42.3632	28.534	9.86862		24.49	30.3531	24.495	16.9762	24.4826	19.5934	24.4925	9.12221
							1108.91	56.368	42.368	28.5073	9.83456		24.5074	30.3726	24.5123	17.0111	24.4974	19.5854	24.5098	9.12622
							1109.4	56.3731	42.3731	28.4803	9.80204		24.5247	30.3841	24.5272	17.026	24.5148	19.5779	24.5247	9.12679
							1109.88	56.3783	42.3783	28.4534	9.77107		24.5396	30.391	24.5446	17.0065	24.5322	19.5888	24.5421	9.13709
							1110.36	56.3834	42.3834	28.4266	9.74168		24.557	30.4104	24.5619	17.0122	24.5495	19.6071	24.5594	9.14626
							1110.84	56.3883	42.3883	28.4003	9.71385		24.5743	30.4253	24.5768	17.0243	24.5644	19.6461	24.5743	9.14339
							1111.33	56.3928	42.3928	28.3744	9.68756		24.5917	30.4379	24.5942	17.0363	24.5818	19.6575	24.5917	9.14797
							1111.81	56.3969	42.3969	28.3493	9.66271		24.609	30.4585	24.6115	17.0775	24.5991	19.6735	24.609	9.15255
							1112.29	56.4006	42.4006	28.325	9.63927		24.6239	30.4654	24.6264	17.0947	24.6165	19.6701	24.6264	9.16286
							1112.77	56.404	42.404	28.3017	9.61713		24.6413	30.4711	24.6438	17.0958	24.6338	19.6541	24.6413	9.16458
							1113.25	56.4074	42.4074	28.2797	9.59622		24.6586	30.486	24.6586	17.0947	24.6512	19.6633	24.6586	9.16515
							1113.74	56.4107	42.4107	28.259	9.57645		24.676	30.5043	24.676	17.0855	24.6661	19.6758	24.676	9.16744
							1114.22	56.4143	42.4143	28.2398	9.55782		24.6909	30.5203	24.6934	17.0975	24.6834	19.6793	24.6934	9.17431
							1114.7	56.4183	42.4183	28.2223	9.5403		24.7082	30.5421	24.7256	17.1577	24.6983	19.7159	24.7082	9.18118
							1115.18	56.4229	42.4229	28.2065	9.52394		24.7256	30.5593	24.7256	17.1577	24.7157	19.7228	24.7256	9.21038
							1115.66	56.4283	42.4283	28.1926	9.50881		24.743	30.5765	24.743	17.1771	24.733	19.6976	24.743	9.21954
							1116.15	56.4344	42.4344	28.1805	9.49504		24.7578	30.5879	24.7603	17.1943	24.7479	19.7297	24.7578	9.22871
							1116.63	56.4413	42.4413	28.1704	9.48272		24.7752	30.6005	24.7777	17.2195	24.7653	19.7279	24.7752	9.24703
							1117.11	56.449	42.449	28.1622	9.47201		24.7926	30.6108	24.7926	17.2779	24.7802	19.7629	24.7926	9.25161
							1117.59	56.4574	42.4574	28.1561	9.46308		24.8099	30.62	24.8099	17.2539	24.7975	19.7881	24.8074	9.23443
							1118.08	56.4663	42.4663	28.1519	9.45609		24.8273	30.6429	24.8273	17.2733	24.8149	19.8007	24.8248	9.23558
							1118.56	56.4756	42.4756	28.1498	9.45121		24.8422	30.715	24.8446	17.2756	24.8322	19.8007	24.8422	9.24932
							1119.04	56.4852	42.4852	28.1498	9.44864		24.8595	30.683	24.8595	17.2556	24.8496	19.7818	24.8595	9.25905
							1119.52	56.4949	42.4949	28.1519	9.44858		24.8769	30.7001	24.8769	17.2688	24.867	19.8052	24.8744	9.26592
							1120	56.5046	42.5046	28.1564	9.45125		24.8918	30.7081	24.8942	17.2813	24.8818	19.8865	24.8918	9.28825
							1120.49	56.5144	42.5144	28.1632	9.45688		24.9091	30.691	24.9091	17.2865	24.8992	19.8579	24.9091	9.26421
							1120.97	56.5243	42.5243	28.1726	9.46572		24.9265	30.7356	24.9265	17.3295	24.9166	19.8717	24.9265	9.26764
							1121.45	56.5343	42.5343	28.1845	9.47794		24.9414	30.7517	24.9438	17.3386	24.9339	19.874	24.9414	9.27737
							1121.93	56.5447	42.5447	28.1993	9.49375		24.9587	30.7677	24.9612	17.3489	24.9488	19.8596	24.9587	9.28539
							1122.41	56.5556	42.5556	28.2168	9.51324		24.9761	30.7963	24.9761	17.3501	24.9662	19.8711	24.9736	9.28825
							1122.9	56.5671	42.5671	28.2372	9.53644		24.9934	30.873	24.9934	17.3392	24.9835	19.8785	24.991	9.31803
							1123.38	56.5793	42.5793	28.2603	9.56333		25.0083	30.8421	25.0108	17.3501	25.0009	19.8757	25.0083	9.32032
							1123.86	56.5925	42.5925	28.2862	9.59377		25.0257	30.8719	25.0257	17.3604	25.0158	19.8762	25.0232	9.30142
							1124.34	56.6065	42.6065	28.3147	9.62756		25.043	30.8822	25.043	17.3913	25.0331	19.8837	25.0406	9.30772
							1124.83	56.6215	42.6215	28.3455	9.66447		25.0604	30.8776	25.0579	17.405	25.0505	19.8888	25.0579	9.31631
							1125.31	56.6376	42.6376	28.3786	9.70422		25.0753	30.9017	25.0753	17.4256	25.0678	19.8934	25.0753	9.32032
							1125.79	56.6546	42.6546	28.4136	9.74651		25.0926	30.8868	25.0926	17.4359	25.0827	19.9232	25.0902	9.33349
							1126.27	56.6726	42.6726	28.4503	9.79107		25.11	30.8954	25.1075	17.444	25.1001	19.9369	25.1075	9.36727
							1126.75	56.6917	42.6917	28.4885	9.83768		25.1274	30.9383	25.1249	17.4531	25.1174	19.9667	25.1249	9.36956
							1127.24	56.7117	42.7117	28.5281	9.8861		25.1422	30.9509	25.1422	17.468	25.1323	19.9862	25.1422	9.37986
							1127.72	56.7326	42.7326	28.5689	9.93618		25.1596	30.9647	25.1596	17.4909	25.1497	19.9953	25.1596	9.38673
							1128.2	56.7544	42.7544	28.6106	9.98776		25.177	30.9773	25.177	17.5207	25.167	19.9988	25.177	9.37586
							1128.68	56.7771	42.7771	28.6532	10.0407		25.1943	30.9578	25.1943	17.5596	25.1819	19.9764	25.1943	9.38273
							1129.16	56.8006	42.8006	28.6964	10.0949		25.2092	30.9675	25.2092	17.6192	25.1993	19.9885	25.2092	9.39189
							1129.65	56.8248	42.8248	28.7402	10.1502		25.2266	31.0059	25.2266	17.5974	25.2166	20.0016	25.2266	9.39132
							1130.13	56.8496	42.8496	28.7843	10.2066		25.2439	31.0276	25.2439	17.61	25.2315	20.0051	25.2439	9.39303
							1130.61	56.8748	42.8748	28.8286	10.2638		25.2588	31.0414	25.2613	17.6031	25.2489	20.0011	25.2588	9.39704
							1131.09	56.9005	42.9005	28.8729	10.3217		25.2762	31.0631	25.2786	17.5877	25.2662	20.0079	25.2762	9.39933
							1131.58	56.9265	42.9265	28.917	10.3803		25.2935	31.0815	25.2935	17.6003	25.2836	20.0789	25.2935	9.39361
							1132.06	56.9528	42.9528	28.9608	10.4394		25.3084	31.0883	25.3109	17.614	25.301	20.056	25.3109	9.39819
							1132.54	56.9796	42.9796	29.0042	10.499		25.3258	31.1158	25.3282	17.6157	25.3183	20.0766	25.3258	9.3959
							1133.02	57.0067	43.0067	29.0472	10.559		25.3431	31.1204	25.3456	17.6512	25.3332	20.087	25.3431	9.39303
							1133.5	57.0344	43.0344	29.0897	10.6196		25.3605	31.1238	25.3605	17.6604	25.3506	20.0881	25.3605	9.39704
							1133.99	57.0628	43.0628	29.1318	10.6806		25.3754	31.1467	25.3778	17.6684	25.3679	20.1041	25.3754	9.40048
							1134.47	57.092	43.092	29.1736	10.7423		25.3927	31.1628	25.3952	17.689	25.3853	20.1259	25.3927	9.41021
							1134.95	57.1221	43.1221	29.2153	10.8045		25.4101	31.1754	25.4126	17.7016	25.4026	20.1419	25.4101	9.43598
							1135.43	57.153	43.153	29.257	10.8673		25.4274	31.196	25.4274	17.7188	25.4175	20.1614	25.425	9.41823
							1135.91	57.1847	43.1847	29.2989	10.9308		25.4423	31.2063	25.4448	17.7371	25.4349	20.1637	25.4423	9.4251
							1136.4	57.2171	43.2171	29.3413	10.9949		25.4597	31.2143	25.4622	17.7417	25.4522	20.1797	25.4597	9.43712
							1136.88	57.25	43.25	29.3843	11.0597		25.477	31.2372	25.477	17.7486	25.4671	20.1946	25.477	9.44514
							1137.36	57.2831	43.2831	29.4281	11.1252		25.4944	31.2567	25.4944	17.7703	25.4845	20.2026	25.4919	9.44514
							1137.84	57.3163	43.3163	29.473	11.1914		25.5118	31.275	25.5118	17.7543	25.5018	20.2141	25.5093	9.45086
							1138.33	57.3493	43.3493	29.5189	11.2583		25.5266	31.2956	25.5266	17.7864	25.5167	20.1946	25.5266	9.45487
							1138.81	57.3819	43.3819	29.566	11.3257		25.544	31.3071	25.544	17.815	25.5341	20.2032	25.544	9.46346
							1139.29	57.4141	43.4141	29.6145	11.3938		25.5589	31.3139	25.5614	17.8241	25.5514	20.21	25.5589	9.47319
							1139.77	57.4457	43.4457	29.6642	11.4625		25.5762	31.3231	25.5787	17.8413	25.5663	20.2238	25.5762	9.47319
							1140.25	57.4767	43.4767	29.7153	11.5317		25.5936	31.3368	25.5936	17.8585	25.5837	20.2496	25.5936	9.47949
							1140.74	57.5072	43.5072	29.7675	11.6014		25.6085	31.3517	25.611	17.8608	25.601	20.2645	25.611	9.48636
							1141.22	57.5375	43.5375	29.8209	11.6715		25.6258	31.362	25.6283	17.8677	25.6159	20.2851	25.6283	9.49323
							1141.7	57.5675	43.5675	29.8753	11.7422		25.6432	31.3712	25.6457	17.8837	25.6333	20.2908	25.6432	9.49724
							1142.18	57.5975	43.5975	29.9305	11.8133		25.6606	31.3792	25.663	17.8762	25.6506	20.2931	25.6606	9.50354
							1142.66	57.6277	43.6277	29.9862	11.8847		25.6754	31.4594	25.6779	17.9123	25.668	20.2753	25.6779	9.51156
							1143.15	57.6582	43.6582	30.0421	11.9566		25.6928	31.4823	25.6953	17.9226	25.6829	20.2856	25.6928	9.54362
							1143.63	57.6891	43.6891	30.0981	12.0287		25.7077	31.4754	25.7126	17.9284	25.7002	20.2965	25.7102	9.5608
							1144.11	57.7204	43.7204	30.1538	12.101		25.725	31.4949	25.73	17.9341	25.7176	20.3045	25.7275	9.56423
							1144.59	57.752	43.752	30.2088	12.1733		25.7424	31.512	25.7449	17.9238	25.735	20.3309	25.7449	9.56767
							1145.08	57.784	43.784	30.263	12.2455		25.7573	31.5407	25.7622	17.9387	25.7498	20.3389	25.7598	9.5545
							1145.56	57.816	43.816	30.3159	12.3174		25.7746	31.5521	25.7796	17.9742	25.7672	20.3188	25.7771	9.56194
							1146.04	57.8478	43.8478	30.3675	12.3886		25.792	31.5624	25.797	18.0051	25.7846	20.3303	25.7945	9.56366
							1146.52	57.8793	43.8793	30.4174	12.4588		25.8069	31.5681	25.8118	18.0326	25.7994	20.3417	25.8094	9.56423
							1147	57.9101	43.9101	30.4655	12.5279		25.8242	31.5842	25.8292	18.0509	25.8168	20.3452	25.8267	9.5648
							1147.49	57.94	43.94	30.5118	12.5957		25.8416	31.6449	25.8441	18.0612	25.8342	20.3503	25.8416	9.56137
							1147.97	57.9689	43.9689	30.5562	12.6618		25.859	31.6346	25.8614	18.0532	25.8515	20.3618	25.859	9.5671
							1148.45	57.9965	43.9965	30.5986	12.7262		25.8763	31.6357	25.8763	18.0486	25.8664	20.4431	25.8763	9.56939
							1148.93	58.0228	44.0228	30.6393	12.7888		25.8937	31.6392	25.8937	18.0641	25.8838	20.4248	25.8912	9.5774
							1149.41	58.0477	44.0477	30.6782	12.8495		25.911	31.709	25.911	18.0755	25.9011	20.4374	25.911	9.60202
							1149.9	58.0714	44.0714	30.7156	12.9083		25.9284	31.7525	25.9259	18.1024	25.916	20.4454	25.9284	9.58943
							1150.38	58.0938	44.0938	30.7514	12.9653		25.9433	31.7182	25.9433	18.1047	25.9334	20.4477	25.9433	9.59458
							1150.86	58.1152	44.1152	30.7859	13.0205		25.9606	31.733	25.9606	18.0944	25.9507	20.4706	25.9606	9.59973
							1151.34	58.1357	44.1357	30.8192	13.0739		25.978	31.7285	25.978	18.131	25.9656	20.4946	25.978	9.61347
							1151.83	58.1554	44.1554	30.8514	13.1258		25.9954	31.7411	25.9954	18.162	25.983	20.4912	25.9954	9.62092
							1152.31	58.1746	44.1746	30.8825	13.1762		26.0102	31.7663	26.0127	18.186	26.0003	20.4935	26.0102	9.62664
							1152.79	58.1932	44.1932	30.9127	13.2252		26.0276	31.7788	26.0301	18.2078	26.0152	20.4832	26.0276	9.62836
							1153.27	58.2114	44.2114	30.9419	13.273		26.045	31.8029	26.045	18.2238	26.0326	20.553	26.045	9.63752
							1153.75	58.2291	44.2291	30.9702	13.3196		26.0598	31.8716	26.0623	18.2307	26.0499	20.5358	26.0598	9.64496
							1154.24	58.2461	44.2461	30.9975	13.3652		26.0772	31.8418	26.0797	18.2295	26.0648	20.5484	26.0772	9.65241
							1154.72	58.2623	44.2623	31.0239	13.4097		26.0946	31.8647	26.0946	18.2227	26.0822	20.5439	26.0946	9.65928
							1155.2	58.2774	44.2774	31.0492	13.4531		26.1094	31.8751	26.1119	18.2324	26.0995	20.5227	26.1094	9.65928
							1155.68	58.2911	44.2911	31.0734	13.4953		26.1268	31.8785	26.1268	18.2324	26.1169	20.5387	26.1268	9.65699
							1156.16	58.3031	44.3031	31.0963	13.5363		26.1442	31.8991	26.1442	18.2438	26.1342	20.557	26.1442	9.66672
							1156.65	58.313	44.313	31.1177	13.5756		26.159	31.9128	26.1615	18.2541	26.1516	20.592	26.1615	9.6776
							1157.13	58.3207	44.3207	31.1374	13.6132		26.1764	31.9231	26.1789	18.2902	26.169	20.6011	26.1764	9.68505
							1157.61	58.3258	44.3258	31.1553	13.6487		26.1938	31.9392	26.1938	18.3177	26.1838	20.6114	26.1938	9.72684
							1158.09	58.3283	44.3283	31.1713	13.682		26.2086	31.9999	26.2111	18.3326	26.2012	20.6183	26.2111	9.73715
							1158.58	58.3284	44.3284	31.185	13.7128		26.226	31.985	26.2285	18.3406	26.2186	20.6068	26.226	9.73371
							1159.06	58.326	44.326	31.1966	13.7411		26.2434	32.0125	26.2458	18.3452	26.2359	20.6206	26.2434	9.71539
							1159.54	58.3216	44.3216	31.206	13.7669		26.2607	32.0251	26.2607	18.3349	26.2508	20.6595	26.2582	9.7297
							1160.02	58.3155	44.3155	31.2132	13.7904		26.2756	32.0342	26.2781	18.3435	26.2682	20.6653	26.2756	9.72913
							1160.5	58.308	44.308	31.2184	13.8118		26.293	32.0388	26.293	18.3807	26.2855	20.6767	26.293	9.7297
							1160.99	58.2996	44.2996	31.2217	13.8314		26.3103	32.0273	26.3103	18.3887	26.3029	20.6813	26.3078	9.73085
							1161.47	58.2906	44.2906	31.2234	13.8497		26.3277	32.0377	26.3277	18.399	26.3178	20.663	26.3252	9.73257
							1161.95	58.2812	44.2812	31.2236	13.867		26.3426	32.0485	26.3426	18.4082	26.3351	20.6698	26.3426	9.73199
							1162.43	58.2717	44.2717	31.2226	13.8837		26.3599	32.0892	26.3599	18.399	26.3525	20.683	26.3599	9.73486
							1162.91	58.2619	44.2619	31.2204	13.9		26.3773	32.1155	26.3773	18.4849	26.3674	20.6876	26.3748	9.736
							1163.4	58.2519	44.2519	31.2173	13.9163		26.3946	32.1396	26.3946	18.4757	26.3847	20.7156	26.3922	9.73142
							1163.88	58.2414	44.2414	31.2135	13.9324		26.4095	32.1568	26.4095	18.4975	26.3996	20.7271	26.4095	9.73658
							1164.36	58.2302	44.2302	31.2089	13.9486		26.4269	32.1705	26.4269	18.5055	26.417	20.734	26.4269	9.7486
							1164.84	58.2181	44.2181	31.204	13.9646		26.4442	32.1934	26.4442	18.5192	26.4343	20.7397	26.4442	9.7549
							1165.33	58.2047	44.2047	31.1987	13.9804		26.4616	32.2014	26.4616	18.5192	26.4492	20.7592	26.4591	9.78524
							1165.81	58.19	44.19	31.1933	13.9958		26.479	32.2083	26.479	18.5135	26.4666	20.7729	26.4765	9.80242
							1166.29	58.1737	44.1737	31.188	14.0106		26.4938	32.2209	26.4938	18.5513	26.4839	20.7889	26.4938	9.80471
							1166.77	58.156	44.156	31.1829	14.0248		26.5112	32.2358	26.5112	18.5628	26.5013	20.8256	26.5112	9.78754
							1167.25	58.137	44.137	31.178	14.0383		26.5286	32.3136	26.5286	18.5605	26.5186	20.8427	26.5286	9.80071
							1167.74	58.1169	44.1169	31.1735	14.0511		26.5434	32.2976	26.5459	18.545	26.5335	20.8634	26.5434	9.807
							1168.22	58.0961	44.0961	31.1692	14.0631		26.5608	32.3091	26.5608	18.5536	26.5509	20.8805	26.5608	9.807
							1168.7	58.075	44.075	31.1651	14.0746		26.5757	32.3136	26.5782	18.5582	26.5682	20.8931	26.5782	9.80815
							1169.18	58.0541	44.0541	31.1611	14.0854		26.593	32.2884	26.5955	18.5725	26.5856	20.9057	26.593	9.81158
							1169.66	58.0339	44.0339	31.1569	14.0957		26.6104	32.3016	26.6129	18.6143	26.6005	20.9195	26.6104	9.81273
							1170.15	58.0147	44.0147	31.1526	14.1055		26.6278	32.3176	26.6278	18.6258	26.6178	20.9241	26.6278	9.81903
							1170.63	57.997	43.997	31.148	14.1149		26.6426	32.3257	26.6451	18.6498	26.6352	20.9069	26.6451	9.83048
							1171.11	57.981	43.981	31.1431	14.1241		26.66	32.3514	26.6625	18.6647	26.6526	20.9166	26.66	9.8677
							1171.59	57.9667	43.9667	31.1378	14.1329		26.6774	32.372	26.6774	18.675	26.6699	20.9235	26.6774	9.87113
							1172.08	57.9542	43.9542	31.1322	14.1415		26.6947	32.3743	26.6947	18.7002	26.6848	20.9332	26.6947	9.87113
							1172.56	57.9434	43.9434	31.1263	14.1499		26.7121	32.356	26.7121	18.7288	26.7022	20.9699	26.7096	9.85853
							1173.04	57.934	43.934	31.1203	14.1583		26.7294	32.3709	26.7294	18.7334	26.7195	20.9882	26.727	9.86712
							1173.52	57.9258	43.9258	31.1142	14.1665		26.7443	32.3898	26.7443	18.7299	26.7369	21.0019	26.7443	9.87857
							1174	57.9185	43.9185	31.1081	14.1746		26.7617	32.427	26.7617	18.7156	26.7518	21.0076	26.7617	9.88029
							1174.49	57.9116	43.9116	31.1021	14.1825		26.779	32.4579	26.779	18.7277	26.7691	21.0111	26.779	9.87857
							1174.97	57.905	43.905	31.0962	14.1903		26.7939	32.4717	26.7964	18.7385	26.7865	20.9991	26.7939	9.87399
							1175.45	57.8984	43.8984	31.0904	14.1977		26.8113	32.4808	26.8113	18.7723	26.8014	21.0059	26.8113	9.88144
							1175.93	57.8915	43.8915	31.0847	14.2047		26.8286	32.5049	26.8286	18.7746	26.8187	21.0168	26.8286	9.88602
							1176.41	57.8844	43.8844	31.0792	14.211		26.846	32.5129	26.846	18.7872	26.8361	21.0185	26.846	9.89289
							1176.9	57.877	43.877	31.0737	14.2165		26.8609	32.5335	26.8634	18.809	26.851	21.022	26.8609	9.92381
							1177.38	57.8695	43.8695	31.0681	14.221		26.8782	32.5484	26.8807	18.8742	26.8683	21.058	26.8782	9.93755
							1177.86	57.8622	43.8622	31.0627	14.2243		26.8956	32.5564	26.8956	18.8662	26.8857	21.0386	26.8956	9.94671
							1178.34	57.8554	43.8554	31.0573	14.2263		26.9105	32.5896	26.913	18.8846	26.903	21.0374	26.913	9.95472
							1178.83	57.8494	43.8494	31.0521	14.2269		26.9278	32.6056	26.9303	18.8868	26.9179	21.0426	26.9278	9.94041
							1179.31	57.8447	43.8447	31.0472	14.2261		26.9452	32.6217	26.9477	18.8857	26.9353	21.0563	26.9452	9.94728
							1179.79	57.8414	43.8414	31.0426	14.2238		26.9601	32.6263	26.9626	18.8788	26.9526	21.1233	26.9626	9.95472
							1180.27	57.8399	43.8399	31.0386	14.2201		26.9774	32.6074	26.9799	18.8874	26.97	21.1004	26.9799	9.95759
							1180.75	57.8401	43.8401	31.0352	14.215		26.9923	32.6183	26.9973	18.8926	26.9849	21.1199	26.9948	9.95931
							1181.24	57.8421	43.8421	31.0324	14.2088		27.0097	32.6406	27.0146	18.8977	27.0022	21.1279	27.0122	9.9616
							1181.72	57.8456	43.8456	31.0304	14.2014		27.027	32.6847	27.0295	18.9052	27.0196	21.129	27.027	9.96389
							1182.2	57.8502	43.8502	31.0289	14.1929		27.0444	32.703	27.0469	18.9441	27.0345	21.1147	27.0444	9.97076
							1182.68	57.8557	43.8557	31.028	14.1835		27.0593	32.7247	27.0642	18.9567	27.0518	21.1204	27.0618	9.97591
							1183.16	57.8615	43.8615	31.0274	14.1733		27.0766	32.7225	27.0791	18.9773	27.0692	21.1307	27.0766	9.97992
							1183.65	57.8672	43.8672	31.0269	14.1623		27.094	32.7339	27.0965	18.9933	27.0841	21.1828	27.094	10.0074
							1184.13	57.8723	43.8723	31.0264	14.1506		27.1089	32.7465	27.1114	19.0151	27.1014	21.1399	27.1114	9.99881
							1184.61	57.8766	43.8766	31.0258	14.1386		27.1262	32.7706	27.1287	19.0426	27.1188	21.1725	27.1287	10.036
							1185.09	57.8798	43.8798	31.025	14.1263		27.1436	32.7889	27.1461	19.0586	27.1362	21.1783	27.1436	10.0452
							1185.58	57.8819	43.8819	31.0237	14.114		27.161	32.8095	27.161	19.0724	27.151	21.1605	27.161	10.0223
							1186.06	57.8828	43.8828	31.0221	14.1019		27.1783	32.8244	27.1783	19.0712	27.1684	21.1932	27.1783	10.0274
							1186.54	57.8828	43.8828	31.0201	14.0902		27.1932	32.8289	27.1957	19.0535	27.1858	21.1886	27.1957	10.0337
							1187.02	57.8823	43.8823	31.0179	14.0792		27.2106	32.853	27.213	19.0643	27.2006	21.1949	27.213	10.0423
							1187.5	57.8815	43.8815	31.0154	14.0693		27.2279	32.8656	27.2304	19.0752	27.218	21.2241	27.2304	10.0515
							1187.99	57.881	43.881	31.0128	14.0606		27.2453	32.8805	27.2478	19.0769	27.2329	21.247	27.2453	10.0561
							1188.47	57.8811	43.8811	31.0102	14.0534		27.2602	32.9068	27.2626	19.0792	27.2502	21.2493	27.2626	10.0807
							1188.95	57.8822	43.8822	31.008	14.0479		27.2775	32.9274	27.28	19.1101	27.2676	21.2516	27.28	10.0899
							1189.43	57.8845	43.8845	31.0061	14.0442		27.2949	32.9492	27.2974	19.1227	27.2825	21.2401	27.2949	10.0836
							1189.91	57.8882	43.8882	31.0047	14.0424		27.3098	32.9595	27.3147	19.1456	27.2998	21.247	27.3122	10.1173
							1190.4	57.8933	43.8933	31.0042	14.0427		27.3271	32.9538	27.3296	19.1743	27.3172	21.2521	27.3296	10.1288
							1190.88	57.8997	43.8997	31.0046	14.045		27.3445	32.9423	27.347	19.1846	27.3346	21.2493	27.3445	10.1391
							1191.36	57.9072	43.9072	31.0062	14.0497		27.3594	32.9561	27.3643	19.1914	27.3519	21.2596	27.3618	10.1185
							1191.84	57.9153	43.9153	31.0091	14.0565		27.3767	32.9664	27.3792	19.2063	27.3668	21.3294	27.3792	10.1242
							1192.33	57.9238	43.9238	31.0135	14.0656		27.3941	32.9727	27.3966	19.192	27.3842	21.3031	27.3966	10.1276
							1192.81	57.9322	43.9322	31.0194	14.0769		27.409	33.003	27.4139	19.2023	27.4015	21.326	27.4114	10.138
							1193.29	57.9401	43.9401	31.027	14.0904		27.4263	33.0122	27.4313	19.2361	27.4189	21.3271	27.4288	10.142
							1193.77	57.9473	43.9473	31.0362	14.106		27.4437	33.0305	27.4462	19.2195	27.4362	21.3059	27.4437	10.1448
							1194.25	57.9536	43.9536	31.0469	14.1234		27.461	33.0488	27.4635	19.2556	27.4511	21.3145	27.461	10.178
							1194.74	57.9588	43.9588	31.059	14.1424		27.4784	33.0603	27.4809	19.2773	27.4685	21.3317	27.4784	10.1551
							1195.22	57.963	43.963	31.0724	14.1628		27.4958	33.0763	27.4958	19.2945	27.4858	21.3351	27.4933	10.1608
							1195.7	57.9663	43.9663	31.0868	14.1843		27.5106	33.0912	27.5131	19.3289	27.5032	21.338	27.5106	10.1689
							1196.18	57.9691	43.9691	31.1019	14.2065		27.528	33.1141	27.528	19.3392	27.5181	21.3455	27.528	10.1809
							1196.66	57.9715	43.9715	31.1176	14.2293		27.5454	33.1336	27.5454	19.3426	27.5354	21.3833	27.5429	10.1849
							1197.15	57.9742	43.9742	31.1337	14.2524		27.5627	33.1484	27.5627	19.3575	27.5528	21.3981	27.5602	10.186
							1197.63	57.9775	43.9775	31.1498	14.2755		27.5801	33.1736	27.5776	19.3712	27.5677	21.4073	27.5776	10.19
							1198.11	57.9817	43.9817	31.1659	14.2985		27.595	33.1885	27.595	19.3838	27.585	21.3821	27.595	10.1923
							1198.59	57.9872	43.9872	31.1817	14.3212		27.6123	33.2057	27.6123	19.401	27.6024	21.3844	27.6098	10.1958
							1199.08	57.9942	43.9942	31.197	14.3437		27.6297	33.2252	27.6297	19.4193	27.6198	21.3981	27.6272	10.2055
							1199.56	58.0027	44.0027	31.2118	14.3658		27.647	33.2469	27.6446	19.4274	27.6346	21.4073	27.6446	10.2124
							1200.04	58.0126	44.0126	31.226	14.3876		27.6619	33.2618	27.6619	19.4445	27.652	21.4142	27.6619	10.2164
							1200.52	58.0237	44.0237	31.2394	14.409		27.6793	33.2687	27.6793	19.4651	27.6694	21.4485	27.6793	10.2112
							1201	58.0357	44.0357	31.2521	14.4299		27.6966	33.2779	27.6966	19.4663	27.6867	21.4451	27.6942	10.2187
							1201.48	58.0482	44.0482	31.264	14.4503		27.7115	33.2618	27.7115	19.4777	27.7016	21.4268	27.7115	10.2307
							1201.97	58.0607	44.0607	31.2753	14.4702		27.7289	33.2721	27.7289	19.4628	27.719	21.4382	27.7289	10.3086
							1202.45	58.0727	44.0727	31.2859	14.4893		27.7462	33.3191	27.7462	19.4754	27.7363	21.4514	27.7462	10.2937
							1202.93	58.084	44.084	31.296	14.5075		27.7611	33.4038	27.7636	19.5086	27.7537	21.4542	27.7611	10.3017
							1203.41	58.0943	44.0943	31.3057	14.5247		27.7785	33.3752	27.781	19.519	27.771	21.4651	27.7785	10.3028
							1203.9	58.1034	44.1034	31.3152	14.5407		27.7958	33.3935	27.7958	19.527	27.7859	21.5092	27.7958	10.2742
							1204.38	58.1113	44.1113	31.3245	14.5554		27.8107	33.4027	27.8132	19.5487	27.8033	21.5104	27.8132	10.2885
							1204.86	58.1182	44.1182	31.3338	14.5687		27.8281	33.413	27.8306	19.559	27.8206	21.5138	27.8281	10.2954
							1205.34	58.1242	44.1242	31.3432	14.5806		27.8454	33.429	27.8479	19.5625	27.8355	21.4949	27.8454	10.2925
							1205.83	58.1298	44.1298	31.3528	14.5911		27.8603	33.4519	27.8628	19.5739	27.8529	21.5058	27.8603	10.2891
							1206.31	58.1355	44.1355	31.3626	14.6002		27.8777	33.4508	27.8802	19.5636	27.8702	21.519	27.8777	10.2874
							1206.79	58.1415	44.1415	31.3729	14.6079		27.895	33.4313	27.8975	19.5728	27.8876	21.531	27.895	10.2908
							1207.27	58.1484	44.1484	31.3837	14.6144		27.9124	33.4422	27.9124	19.6071	27.9025	21.5653	27.9099	10.2948
							1207.75	58.1564	44.1564	31.395	14.6198		27.9298	33.4536	27.9298	19.6289	27.9198	21.5745	27.9273	10.2971
							1208.23	58.1659	44.1659	31.4068	14.6241		27.9471	33.4639	27.9446	19.6415	27.9372	21.5734	27.9446	10.3006
							1208.72	58.1769	44.1769	31.4191	14.6276		27.9645	33.5034	27.962	19.6495	27.9546	21.559	27.962	10.3046
							1209.2	58.1893	44.1893	31.4318	14.6303		27.9794	33.5252	27.9794	19.6713	27.9694	21.5682	27.9769	10.3057
							1209.68	58.2029	44.2029	31.4447	14.6322		27.9967	33.5527	27.9942	19.6907	27.9868	21.5762	27.9942	10.3086
							1210.16	58.2172	44.2172	31.4577	14.6335		28.0141	33.5722	28.0116	19.7102	28.0042	21.5791	28.0116	10.3114
							1210.65	58.2319	44.2319	31.4706	14.6343		28.029	33.587	28.029	19.7205	28.019	21.5802	28.029	10.3114
							1211.13	58.2464	44.2464	31.4831	14.6346		28.0463	33.6054	28.0463	19.7239	28.0364	21.5836	28.0463	10.3132
							1211.61	58.2602	44.2602	31.4951	14.6344		28.0637	33.6076	28.0637	19.7085	28.0538	21.594	28.0637	10.3246
							1212.09	58.2729	44.2729	31.5062	14.6338		28.081	33.591	28.081	19.7239	28.0686	21.602	28.0786	10.3326
							1212.58	58.2841	44.2841	31.5164	14.6328		28.0959	33.6059	28.0984	19.7394	28.086	21.6386	28.0959	10.3613
							1213.06	58.2938	44.2938	31.5256	14.6316		28.1133	33.6157	28.1133	19.7686	28.1034	21.6558	28.1133	10.3624
							1213.54	58.3018	44.3018	31.5336	14.6302		28.1306	33.6523	28.1306	19.7812	28.1207	21.6295	28.1282	10.3452
							1214.02	58.3085	44.3085	31.5405	14.6288		28.1455	33.6901	28.148	19.7846	28.1356	21.6386	28.1455	10.3504
							1214.5	58.314	44.314	31.5463	14.6274		28.1629	33.7519	28.1629	19.8018	28.153	21.6512	28.1629	10.3555
							1214.98	58.3187	44.3187	31.5509	14.6261		28.1802	33.7348	28.1802	19.8201	28.1703	21.665	28.1802	10.3555
							1215.47	58.3229	44.3229	31.5545	14.6249		28.1951	33.7497	28.1976	19.8304	28.1877	21.6678	28.1976	10.3601
							1215.95	58.3272	44.3272	31.5573	14.624		28.2125	33.7485	28.215	19.8407	28.205	21.6695	28.2125	10.3601
							1216.43	58.3319	44.3319	31.5593	14.6233		28.2274	33.729	28.2298	19.8419	28.2224	21.6747	28.2298	10.359
							1216.91	58.3372	44.3372	31.5607	14.623		28.2447	33.7474	28.2472	19.8356	28.2373	21.681	28.2472	10.3607
							1217.4	58.3433	44.3433	31.5617	14.6229		28.2621	33.7622	28.2646	19.8751	28.2546	21.6953	28.2621	10.3635
							1217.88	58.3504	44.3504	31.5627	14.6232		28.277	33.792	28.2819	19.8877	28.2695	21.7245	28.2794	10.359
							1218.36	58.3584	44.3584	31.5639	14.6238		28.2943	33.8207	28.2968	19.9037	28.2869	21.7405	28.2968	10.359
							1218.84	58.3672	44.3672	31.5655	14.6248		28.3117	33.8424	28.3142	19.9094	28.3042	21.7531	28.3117	10.3687
							1219.32	58.3766	44.3766	31.5679	14.6261		28.329	33.8561	28.3315	19.9266	28.3191	21.7577	28.329	10.4162
							1219.81	58.3863	44.3863	31.5713	14.6279		28.3439	33.879	28.3464	19.9472	28.3365	21.7737	28.3464	10.4025
							1220.29	58.396	44.396	31.5759	14.6299		28.3613	33.8848	28.3638	19.9484	28.3538	21.7841	28.3613	10.4093
							1220.77	58.4053	44.4053	31.5816	14.6323		28.3786	33.8859	28.3811	19.9644	28.3712	21.7703	28.3786	10.3779
							1221.25	58.414	44.414	31.5887	14.6349		28.396	33.8745	28.396	19.9432	28.3861	21.8058	28.396	10.387
							1221.73	58.4217	44.4217	31.5969	14.6377		28.4134	33.8876	28.4134	19.9558	28.4034	21.7926	28.4134	10.4529
							1222.22	58.4283	44.4283	31.6063	14.6406		28.4282	33.8957	28.4307	19.9896	28.4183	21.8018	28.4307	10.4202
							1222.7	58.4335	44.4335	31.6166	14.6438		28.4456	33.9037	28.4456	19.9822	28.4357	21.807	28.4456	10.4506
							1223.18	58.4375	44.4375	31.6276	14.6472		28.463	33.9489	28.463	20.0091	28.453	21.815	28.463	10.4563
							1223.66	58.4403	44.4403	31.6392	14.651		28.4803	34.0176	28.4803	20.024	28.4679	21.8161	28.4803	10.4506
							1224.15	58.4422	44.4422	31.6511	14.6553		28.4977	33.9936	28.4977	20.0085	28.4853	21.8213	28.4977	10.4391
							1224.63	58.4433	44.4433	31.663	14.6604		28.5126	34.013	28.515	20.0194	28.5026	21.8361	28.5126	10.4534
							1225.11	58.4441	44.4441	31.6747	14.6664		28.5299	34.0245	28.5324	20.0606	28.5175	21.8665	28.5299	10.4534
							1225.59	58.4449	44.4449	31.6862	14.6734		28.5473	34.0336	28.5473	20.0824	28.5349	21.8928	28.5473	10.4512
							1226.07	58.4459	44.4459	31.697	14.6817		28.5646	34.0474	28.5646	20.0961	28.5522	21.9089	28.5646	10.4517
							1226.56	58.4474	44.4474	31.7072	14.6913		28.5795	34.0634	28.582	20.1064	28.5671	21.9123	28.5795	10.4586
							1227.04	58.4496	44.4496	31.7165	14.702		28.5969	34.0749	28.5969	20.1121	28.587	21.9203	28.5969	10.4603
							1227.52	58.4524	44.4524	31.7248	14.7139		28.6118	34.0875	28.6142	20.0973	28.6018	21.9077	28.6142	10.4649
							1228	58.4557	44.4557	31.7319	14.7265		28.6291	34.1001	28.6316	20.1127	28.6192	21.9157	28.6291	10.47
							1228.48	58.4595	44.4595	31.7378	14.7397		28.644	34.1172	28.649	20.1488	28.6366	21.9129	28.6465	10.4712
							1228.97	58.4633	44.4633	31.7424	14.7532		28.6614	34.1333	28.6638	20.1591	28.6539	21.914	28.6638	10.4803
							1229.45	58.4669	44.4669	31.7457	14.7665		28.6787	34.1344	28.6812	20.1694	28.6713	21.9226	28.6787	10.4947
							1229.93	58.4699	44.4699	31.7479	14.7795		28.6936	34.147	28.6986	20.1843	28.6862	21.9776	28.6961	10.4958
							1230.41	58.4721	44.4721	31.7489	14.7918		28.711	34.1642	28.7159	20.1923	28.7035	21.9301	28.7134	10.4929
							1230.9	58.4733	44.4733	31.749	14.8032		28.7283	34.1733	28.7308	20.2129	28.7209	21.9547	28.7283	10.4964
							1231.38	58.4732	44.4732	31.7483	14.8135		28.7457	34.1894	28.7482	20.2427	28.7382	21.9381	28.7457	10.5004
							1231.86	58.4719	44.4719	31.747	14.8225		28.763	34.2066	28.763	20.2622	28.7531	21.9501	28.763	10.5044
							1232.34	58.4693	44.4693	31.7453	14.8301		28.7779	34.2169	28.7804	20.2839	28.7705	21.9879	28.7779	10.5101
							1232.82	58.4656	44.4656	31.7436	14.8363		28.7953	34.2352	28.7978	20.2942	28.7878	21.9971	28.7953	10.5159
							1233.31	58.4611	44.4611	31.7418	14.8411		28.8126	34.2627	28.8126	20.2942	28.8052	22.0051	28.8126	10.5388
							1233.79	58.4559	44.4559	31.7402	14.8444		28.83	34.2833	28.83	20.3068	28.8201	22.0085	28.83	10.5479
							1234.27	58.4504	44.4504	31.7388	14.8463		28.8474	34.3016	28.8474	20.2959	28.8374	21.9999	28.8474	10.5571
							1234.75	58.4448	44.4448	31.7379	14.847		28.8622	34.3108	28.8647	20.3034	28.8523	22.0142	28.8622	10.5462
							1235.23	58.4393	44.4393	31.7373	14.8465		28.8796	34.3302	28.8796	20.3091	28.8697	22.0217	28.8796	10.5508
							1235.72	58.4342	44.4342	31.7372	14.845		28.897	34.3371	28.897	20.3148	28.8846	22.06	28.897	10.5571
							1236.2	58.4297	44.4297	31.7375	14.8427		28.9143	34.3554	28.9143	20.3234	28.9019	22.0887	28.9118	10.5639
							1236.68	58.4258	44.4258	31.7383	14.8398		28.9292	34.3726	28.9317	20.3709	28.9193	22.1013	28.9292	10.5714
							1237.16	58.4225	44.4225	31.7394	14.8362		28.9466	34.3841	28.9466	20.3858	28.9366	22.1276	28.9466	10.5708
							1237.65	58.4196	44.4196	31.7407	14.8323		28.9639	34.407	28.9639	20.4007	28.9515	22.1333	28.9639	10.5697
							1238.13	58.4171	44.4171	31.7422	14.828		28.9788	34.4184	28.9813	20.4168	28.9689	22.1075	28.9788	10.572
							1238.61	58.4147	44.4147	31.7436	14.8233		28.9962	34.4333	28.9986	20.4225	28.9862	22.1144	28.9962	10.572
							1239.09	58.4121	44.4121	31.7448	14.8185		29.0135	34.4539	29.0135	20.4293	29.0036	22.1287	29.0135	10.5725
							1239.57	58.4093	44.4093	31.7455	14.8133		29.0284	34.4596	29.0309	20.4196	29.021	22.1328	29.0309	10.5697
							1240.06	58.4058	44.4058	31.7457	14.8079		29.0458	34.478	29.0482	20.4316	29.0383	22.135	29.0458	10.5714
							1240.54	58.4016	44.4016	31.745	14.8022		29.0631	34.4986	29.0656	20.4345	29.0557	22.1425	29.0631	10.5714
							1241.02	58.3967	44.3967	31.7433	14.7961		29.078	34.4997	29.083	20.4437	29.0706	22.1453	29.078	10.5857
							1241.5	58.3909	44.3909	31.7405	14.7898		29.0954	34.5169	29.0978	20.4534	29.0879	22.1768	29.0954	10.6269
							1241.98	58.3844	44.3844	31.7364	14.7833		29.1127	34.5283	29.1152	20.4603	29.1053	22.1837	29.1127	10.6326
							1242.47	58.3772	44.3772	31.7309	14.7765		29.1301	34.5398	29.1301	20.4866	29.1202	22.1717	29.1301	10.6418
							1242.95	58.3696	44.3696	31.7241	14.7695		29.145	34.5558	29.1474	20.5015	29.1375	22.1763	29.145	10.6218
							1243.43	58.3616	44.3616	31.7161	14.7625		29.1623	34.5742	29.1648	20.5129	29.1549	22.1877	29.1623	10.6378
							1243.91	58.3537	44.3537	31.7069	14.7554		29.1797	34.581	29.1797	20.5278	29.1722	22.1912	29.1797	10.6498
							1244.4	58.3458	44.3458	31.6969	14.7484		29.197	34.5913	29.197	20.5587	29.1871	22.1917	29.1946	10.6607
							1244.88	58.3382	44.3382	31.6861	14.7415		29.2144	34.6165	29.2144	20.5725	29.2045	22.2003	29.2119	10.6945
							1245.36	58.331	44.331	31.6749	14.7347		29.2318	34.6348	29.2293	20.5908	29.2218	22.2066	29.2293	10.6979
							1245.84	58.3241	44.3241	31.6635	14.7281		29.2466	34.6474	29.2466	20.6057	29.2367	22.2118	29.2466	10.679
							1246.32	58.3177	44.3177	31.6522	14.7215		29.264	34.6715	29.264	20.6011	29.2541	22.2152	29.264	10.6796
							1246.81	58.3115	44.3115	31.641	14.7149		29.2814	34.6795	29.2789	20.6126	29.269	22.2175	29.2814	10.6813
							1247.29	58.3053	44.3053	31.6301	14.7081		29.2987	34.6887	29.2987	20.608	29.2863	22.2181	29.2962	10.6807
							1247.77	58.2991	44.2991	31.6195	14.7008		29.3136	34.7093	29.3136	20.6183	29.3037	22.2318	29.3136	10.6893
							1248.25	58.2924	44.2924	31.6093	14.693		29.331	34.7196	29.331	20.6458	29.3186	22.2455	29.331	10.6899
							1248.73	58.2851	44.2851	31.5995	14.6843		29.3483	34.7276	29.3483	20.6527	29.3359	22.2742	29.3483	10.7151
							1249.22	58.2769	44.2769	31.59	14.6746		29.3657	34.7368	29.3657	20.6435	29.3533	22.3017	29.3657	10.7334
							1249.7	58.2676	44.2676	31.5805	14.6638		29.3806	34.7597	29.383	20.679	29.3706	22.3154	29.3806	10.7323
							1250.18	58.2571	44.2571	31.5711	14.6518		29.3979	34.7711	29.3979	20.6962	29.388	22.328	29.3979	10.746
							1250.66	58.2453	44.2453	31.5615	14.6385		29.4153	34.7871	29.4153	20.7202	29.4054	22.344	29.4153	10.7598
							1251.15	58.232	44.232	31.5514	14.6238		29.4302	34.8169	29.4326	20.7454	29.4202	22.3498	29.4326	10.7529
							1251.63	58.2174	44.2174	31.5405	14.6079		29.4475	34.8227	29.45	20.7637	29.4376	22.3331	29.4475	10.7815
							1252.11	58.2013	44.2013	31.5287	14.5908		29.4624	34.8421	29.4674	20.774	29.455	22.34	29.4649	10.7621
							1252.59	58.1837	44.1837	31.5155	14.5725		29.4798	34.8707	29.4822	20.7901	29.4723	22.3515	29.4822	10.7603
							1253.07	58.1648	44.1648	31.5006	14.5532		29.4971	34.8707	29.4996	20.7981	29.4897	22.352	29.4971	10.7552
							1253.56	58.1444	44.1444	31.4838	14.533		29.5145	34.8868	29.517	20.8107	29.5046	22.3538	29.5145	10.738
							1254.04	58.1228	44.1228	31.4649	14.512		29.5294	34.904	29.5318	20.8256	29.5219	22.3601	29.5318	10.817
							1254.52	58.0998	44.0998	31.4436	14.4903		29.5467	34.8902	29.5492	20.8324	29.5393	22.3646	29.5467	10.7724
							1255	58.0757	44.0757	31.4199	14.4679		29.5641	34.9314	29.5666	20.817	29.5566	22.3704	29.5641	10.8033
							1255.48	58.0506	44.0506	31.3937	14.4449		29.5814	34.9543	29.5814	20.8508	29.5715	22.399	29.5814	10.8102
							1255.97	58.0245	44.0245	31.3651	14.4215		29.5963	34.9624	29.5988	20.8656	29.5889	22.4081	29.5963	10.8079
							1256.45	57.9976	43.9976	31.3343	14.3974		29.6137	34.9772	29.6137	20.8513	29.6062	22.4196	29.6137	10.8004
							1256.93	57.9702	43.9702	31.3014	14.3729		29.631	34.9898	29.631	20.8908	29.6211	22.4276	29.631	10.8102
							1257.41	57.9423	43.9423	31.2667	14.3478		29.6459	34.9721	29.6484	20.9149	29.6385	22.4162	29.6484	10.8102
							1257.9	57.9144	43.9144	31.2307	14.3222		29.6633	34.9795	29.6658	20.9836	29.6558	22.4242	29.6658	10.8039
							1258.38	57.8867	43.8867	31.1937	14.296		29.6806	34.9956	29.6831	20.9676	29.6707	22.4316	29.6806	10.8079
							1258.86	57.8596	43.8596	31.1565	14.2694		29.698	35.007	29.698	20.9973	29.6881	22.4373	29.698	10.8119
							1259.34	57.8337	43.8337	31.1197	14.2424		29.7129	35.0402	29.7154	21.0225	29.703	22.4448	29.7154	10.809
							1259.82	57.8094	43.8094	31.0842	14.2152		29.7302	35.0666	29.7327	21.034	29.7203	22.4528	29.7327	10.8044
							1260.31	57.7873	43.7873	31.0508	14.188		29.7476	35.0837	29.7501	21.0523	29.7377	22.4603	29.7476	10.8096
							1260.79	57.768	43.768	31.0204	14.1612		29.765	35.1043	29.765	21.0638	29.7526	22.4643	29.765	10.888
							1261.27	57.7521	43.7521	30.9937	14.135		29.7798	35.1215	29.7823	21.0649	29.7699	22.4734	29.7823	10.8571
							1261.75	57.74	43.74	30.9715	14.1097		29.7972	35.1227	29.7997	21.0798	29.7873	22.5055	29.7997	10.8697
							1262.23	57.7319	43.7319	30.9542	14.0855		29.8146	35.1307	29.817	21.0689	29.8046	22.494	29.8146	10.8651
							1262.72	57.7279	43.7279	30.9421	14.0627		29.8294	35.1238	29.8344	21.0781	29.822	22.4986	29.8319	10.8479
							1263.2	57.7279	43.7279	30.9351	14.0413		29.8468	35.1399	29.8493	21.1073	29.8369	22.5055	29.8493	10.8577
							1263.68	57.7317	43.7317	30.933	14.0214		29.8617	35.1845	29.8666	21.093	29.8542	22.5146	29.8666	10.8686
							1264.16	57.7387	43.7387	30.9355	14.0028		29.879	35.2063	29.884	21.0981	29.8716	22.5272	29.8815	10.8731
							1264.64	57.7485	43.7485	30.9419	13.9855		29.8964	35.2234	29.9014	21.1015	29.889	22.5662	29.8989	10.9018
							1265.13	57.7603	43.7603	30.9515	13.9693		29.9138	35.2395	29.9187	21.1033	29.9038	22.5742	29.9138	10.9144
							1265.61	57.7735	43.7735	30.9637	13.954		29.9286	35.2635	29.9336	21.1078	29.9212	22.5765	29.9311	10.9247
							1266.09	57.7876	43.7876	30.9776	13.9394		29.946	35.2784	29.951	21.1233	29.9386	22.5879	29.9485	10.9292
							1266.57	57.8018	43.8018	30.9924	13.9253		29.9634	35.2841	29.9683	21.1508	29.9559	22.5828	29.9634	10.9115
							1267.06	57.8157	43.8157	31.0074	13.9115		29.9807	35.3047	29.9832	21.1771	29.9708	22.62	29.9807	10.9132
							1267.54	57.8289	43.8289	31.0219	13.8978		29.9981	35.3093	30.0006	21.2126	29.9882	22.636	29.9981	10.9161
							1268.02	57.8409	43.8409	31.0353	13.8841		30.0154	35.3185	30.0154	21.2149	30.0055	22.6303	30.013	10.9218
							1268.5	57.8516	43.8516	31.047	13.8702		30.0303	35.3391	30.0328	21.2218	30.0204	22.6131	30.0303	10.9269
							1268.98	57.8607	43.8607	31.0565	13.856		30.0477	35.3236	30.0502	21.2321	30.0378	22.6246	30.0477	10.9567
							1269.47	57.8682	43.8682	31.0636	13.8415		30.065	35.3528	30.065	21.2241	30.0551	22.6343	30.0626	10.9705
							1269.95	57.874	43.874	31.0681	13.8266		30.0824	35.3723	30.0824	21.2315	30.07	22.6372	30.0824	10.9682
							1270.43	57.8783	43.8783	31.0699	13.8115		30.0973	35.3872	30.0998	21.2756	30.0874	22.64	30.0973	10.9481
							1270.91	57.8811	43.8811	31.0691	13.7961		30.1146	35.3952	30.1146	21.2928	30.1047	22.6423	30.1146	10.9573
							1271.39	57.8826	43.8826	31.0659	13.7806		30.132	35.4101	30.132	21.279	30.1196	22.6481	30.132	10.9676
							1271.88	57.8829	43.8829	31.0606	13.7652		30.1494	35.4181	30.1494	21.267	30.137	22.6841	30.1469	10.9699
							1272.36	57.8824	43.8824	31.0536	13.75		30.1642	35.4055	30.1667	21.283	30.1543	22.7128	30.1642	10.9665
							1272.84	57.8811	43.8811	31.0452	13.7352		30.1816	35.4525	30.1841	21.2951	30.1692	22.7437	30.1816	10.967
							1273.32	57.8792	43.8792	31.0359	13.7208		30.199	35.4651	30.199	21.3237	30.1866	22.7597	30.199	10.9716
							1273.81	57.8769	43.8769	31.0259	13.707		30.2163	35.4777	30.2163	21.3409	30.2039	22.7597	30.2138	10.9791
							1274.29	57.874	43.874	31.0156	13.6938		30.2312	35.5097	30.2312	21.3455	30.2213	22.7299	30.2312	10.9859
							1274.77	57.8708	43.8708	31.0053	13.6812		30.2486	35.5212	30.2486	21.3592	30.2362	22.7357	30.2486	10.9916
							1275.25	57.8671	43.8671	30.995	13.6692		30.2634	35.5349	30.2659	21.3821	30.256	22.7414	30.2659	10.9916
							1275.73	57.8629	43.8629	30.9851	13.6576		30.2808	35.5555	30.2833	21.397	30.2734	22.7454	30.2808	10.9951
							1276.22	57.8582	43.8582	30.9754	13.6464		30.2982	35.567	30.2982	21.405	30.2882	22.7454	30.2982	11.0025
							1276.7	57.853	43.853	30.966	13.6356		30.313	35.5807	30.3155	21.4039	30.3056	22.746	30.3155	11.0088
							1277.18	57.8473	43.8473	30.9571	13.6251		30.3304	35.6082	30.3329	21.397	30.323	22.7803	30.3304	11.0163
							1277.66	57.8411	43.8411	30.9485	13.6148		30.3478	35.6277	30.3502	21.405	30.3403	22.7838	30.3478	11.0208
							1278.14	57.8346	43.8346	30.9403	13.6047		30.3651	35.6391	30.3651	21.4193	30.3552	22.7883	30.3626	11.0529
							1278.63	57.8278	43.8278	30.9323	13.5948		30.3825	35.654	30.3825	21.4508	30.3726	22.7752	30.38	11.0552
							1279.11	57.8208	43.8208	30.9244	13.5851		30.3974	35.6678	30.3974	21.4577	30.3899	22.7838	30.3974	11.0386
							1279.59	57.8136	43.8136	30.9166	13.5755		30.4147	35.6735	30.4147	21.4806	30.4073	22.7878	30.4122	11.0443
							1280.07	57.8065	43.8065	30.9088	13.5661		30.4321	35.693	30.4321	21.4989	30.4222	22.7941	30.4296	11.0449
							1280.56	57.7994	43.7994	30.9008	13.5568		30.4494	35.7227	30.447	21.5092	30.4395	22.8032	30.447	11.0495
							1281.04	57.7925	43.7925	30.8925	13.5477		30.4668	35.7273	30.4643	21.5138	30.4569	22.8399	30.4643	11.0483
							1281.52	57.7857	43.7857	30.8839	13.5389		30.4817	35.7376	30.4817	21.4938	30.4742	22.8571	30.4792	11.0552
							1282	57.7792	43.7792	30.8751	13.5303		30.499	35.7571	30.4966	21.4972	30.4891	22.88	30.4966	11.0838
							1282.48	57.773	43.773	30.8658	13.5221		30.5164	35.804	30.5139	21.5081	30.504	22.896	30.5139	11.0621
							1282.97	57.767	43.767	30.8562	13.5143		30.5313	35.7754	30.5313	21.5167	30.5214	22.8994	30.5313	11.0661
							1283.45	57.7612	43.7612	30.8461	13.5068		30.5486	35.7983	30.5486	21.5212	30.5387	22.9051	30.5486	11.0712
							1283.93	57.7556	43.7556	30.8357	13.4998		30.566	35.8132	30.566	21.5619	30.5561	22.8903	30.5635	11.0827
							1284.41	57.75	43.75	30.8246	13.4929		30.5834	35.8304	30.5809	21.5745	30.5734	22.8966	30.5809	11.0861
							1284.89	57.7444	43.7444	30.813	13.4863		30.6007	35.867	30.5982	21.5859	30.5883	22.9057	30.5982	11.0953
							1285.38	57.7385	43.7385	30.8005	13.4796		30.6156	35.8922	30.6156	21.5963	30.6057	22.916	30.6156	11.0999
							1285.86	57.7323	43.7323	30.7872	13.4728		30.633	35.8968	30.633	21.5802	30.623	22.9441	30.6305	11.1228
							1286.34	57.7256	43.7256	30.7729	13.4656		30.6478	35.9186	30.6503	21.5894	30.6404	22.9498	30.6478	11.109
							1286.82	57.7185	43.7185	30.7577	13.458		30.6652	35.9231	30.6652	21.5985	30.6553	22.9555	30.6652	11.109
							1287.31	57.7109	43.7109	30.7416	13.4498		30.6826	35.9392	30.6826	21.61	30.6726	22.9773	30.6801	11.1085
							1287.79	57.7028	43.7028	30.7248	13.441		30.6974	35.9792	30.6999	21.6386	30.69	22.9842	30.6974	11.1107
							1288.27	57.6943	43.6943	30.7075	13.4314		30.7148	35.9964	30.7173	21.6501	30.7074	23.0002	30.7148	11.1107
							1288.75	57.6855	43.6855	30.6899	13.4212		30.7322	36.0125	30.7322	21.6695	30.7222	23.0105	30.7322	11.109
							1289.23	57.6766	43.6766	30.6724	13.4102		30.747	36.0193	30.7495	21.6741	30.7396	22.9893	30.747	11.1079
							1289.72	57.6676	43.6676	30.6552	13.3985		30.7644	36.0239	30.7669	21.6856	30.757	22.9996	30.7644	11.1102
							1290.2	57.6585	43.6585	30.6384	13.386		30.7818	36.0159	30.7818	21.6695	30.7743	23.0134	30.7818	11.1354
							1290.68	57.6494	43.6494	30.6222	13.3727		30.7991	36.064	30.7991	21.6758	30.7917	23.0191	30.7991	11.156
							1291.16	57.6403	43.6403	30.6065	13.3585		30.8165	36.0857	30.8165	21.6873	30.8066	23.0208	30.814	11.172
							1291.64	57.6312	43.6312	30.5913	13.3434		30.8338	36.0812	30.8338	21.7646	30.8239	23.0271	30.8314	11.1766
							1292.13	57.622	43.622	30.5765	13.3273		30.8487	36.0812	30.8487	21.7382	30.8413	23.0368	30.8487	11.1869
							1292.61	57.6127	43.6127	30.5619	13.3103		30.8661	36.0714	30.8661	21.7554	30.8586	23.0403	30.8661	11.1663
							1293.09	57.6032	43.6032	30.5472	13.2922		30.881	36.0817	30.8834	21.7612	30.8735	23.0449	30.881	11.1703
							1293.57	57.5934	43.5934	30.5324	13.2732		30.8983	36.0915	30.8983	21.7411	30.8909	23.0523	30.8983	11.1709
							1294.06	57.5833	43.5833	30.5172	13.2533		30.9157	36.0978	30.9157	21.7554	30.9058	23.054	30.9157	11.1806
							1294.54	57.5729	43.5729	30.5014	13.2327		30.933	36.0983	30.933	21.7955	30.9231	23.062	30.933	11.1829
							1295.02	57.5621	43.5621	30.485	13.2113		30.9504	36.135	30.9479	21.8161	30.9405	23.0941	30.9504	11.1795
							1295.5	57.551	43.551	30.4677	13.1894		30.9653	36.1201	30.9678	21.8333	30.9554	23.0821	30.9653	11.1743
							1295.98	57.5396	43.5396	30.4496	13.1671		30.9826	36.1298	30.9851	21.8562	30.9727	23.1124	30.9826	11.176
							1296.47	57.5279	43.5279	30.4306	13.1446		31	36.1705	31	21.8688	30.9876	23.1216	31	11.2339
							1296.95	57.516	43.516	30.4107	13.122		31.0149	36.2369	31.0174	21.8894	31.005	23.1136	31.0174	11.1972
							1297.43	57.504	43.504	30.3902	13.0995		31.0322	36.206	31.0347	21.9135	31.0223	23.141	31.0322	11.2316
							1297.91	57.4919	43.4919	30.3689	13.0771		31.0496	36.2323	31.0496	21.9203	31.0397	23.129	31.0496	11.2476
							1298.39	57.4798	43.4798	30.3471	13.0549		31.0645	36.2484	31.067	21.9283	31.057	23.1353	31.067	11.2487
							1298.88	57.4678	43.4678	30.3249	13.0329		31.0818	36.2506	31.0843	21.9295	31.0719	23.1393	31.0843	11.2602
							1299.36	57.456	43.456	30.3024	13.0112		31.0967	36.2724	31.1017	21.9215	31.0893	23.1439	31.0992	11.2482
							1299.84	57.4443	43.4443	30.2797	12.9896		31.1141	36.2861	31.119	21.9335	31.1066	23.1468	31.1166	11.2516
							1300.32	57.4328	43.4328	30.2569	12.9682		31.1314	36.2942	31.1339	21.9438	31.1215	23.1439	31.1339	11.2493
							1300.81	57.4215	43.4215	30.2341	12.947		31.1463	36.3182	31.1513	21.9467	31.1389	23.1416	31.1488	11.2573
							1301.29	57.4103	43.4103	30.2115	12.9259		31.1637	36.3251	31.1686	21.9718	31.1562	23.1485	31.1662	11.2642
							1301.77	57.3993	43.3993	30.1892	12.9049		31.181	36.3262	31.186	21.9581	31.1736	23.1565	31.181	11.2636
							1302.25	57.3884	43.3884	30.1673	12.884		31.1959	36.3503	31.2009	21.9661	31.1885	23.1937	31.1984	11.2653
							1302.73	57.3777	43.3777	30.1459	12.8632		31.2133	36.4087	31.2182	21.9776	31.2058	23.2166	31.2158	11.2716
							1303.22	57.3671	43.3671	30.1251	12.8424		31.2306	36.372	31.2331	22.0131	31.2232	23.2132	31.2306	11.2762
							1303.7	57.3567	43.3567	30.1049	12.8216		31.248	36.3984	31.2505	22.0211	31.2406	23.2155	31.248	11.2877
							1304.18	57.3465	43.3465	30.0855	12.8009		31.2654	36.4052	31.2678	22.0326	31.2554	23.2063	31.2654	11.3003
							1304.66	57.3365	43.3365	30.0667	12.7802		31.2802	36.3789	31.2827	22.0383	31.2728	23.2166	31.2827	11.3054
							1305.14	57.3267	43.3267	30.0486	12.7593		31.2976	36.4236	31.3001	22.028	31.2902	23.2212	31.3001	11.3077
							1305.63	57.317	43.317	30.0311	12.7383		31.315	36.4384	31.3174	22.0612	31.305	23.2235	31.315	11.3134
							1306.11	57.3075	43.3075	30.0141	12.7172		31.3323	36.4213	31.3348	22.0486	31.3224	23.2309	31.3323	11.3243
							1306.59	57.2982	43.2982	29.9976	12.6961		31.3497	36.4694	31.3497	22.0549	31.3373	23.2361	31.3497	11.3272
							1307.07	57.2891	43.2891	29.9816	12.675		31.367	36.4728	31.367	22.06	31.3546	23.2727	31.367	11.33
							1307.56	57.2804	43.2804	29.9661	12.654		31.3819	36.4533	31.3844	22.0801	31.372	23.2968	31.3844	11.3295
							1308.04	57.272	43.272	29.9513	12.6333		31.3993	36.4923	31.4018	22.1184	31.3869	23.3048	31.3993	11.3323
							1308.52	57.264	43.264	29.9371	12.6131		31.4166	36.4843	31.4191	22.1379	31.4042	23.3151	31.4166	11.3386
							1309	57.2565	43.2565	29.9237	12.5933		31.4315	36.5129	31.434	22.1402	31.4216	23.3243	31.434	11.3444
							1309.48	57.2495	43.2495	29.911	12.5741		31.4489	36.5392	31.4514	22.1127	31.439	23.338	31.4489	11.3524
							1309.97	57.2428	43.2428	29.8987	12.5553		31.4662	36.5553	31.4687	22.1287	31.4563	23.3575	31.4662	11.3793
							1310.45	57.2363	43.2363	29.8868	12.5369		31.4811	36.5621	31.4836	22.143	31.4712	23.3712	31.4836	11.3621
							1310.93	57.2299	43.2299	29.8751	12.5189		31.4985	36.5736	31.501	22.1551	31.4886	23.3724	31.4985	11.3701
							1311.41	57.2236	43.2236	29.8632	12.5011		31.5158	36.5587	31.5183	22.2009	31.5059	23.3517	31.5158	11.3793
							1311.89	57.2171	43.2171	29.8511	12.4836		31.5307	36.5627	31.5332	22.2329	31.5233	23.3598	31.5332	11.3816
							1312.38	57.2107	43.2107	29.8389	12.4666		31.5481	36.5741	31.5506	22.2513	31.5382	23.3638	31.5481	11.3839
							1312.86	57.2042	43.2042	29.8267	12.4502		31.5654	36.6537	31.5679	22.2616	31.5555	23.3689	31.5654	11.3879
							1313.34	57.198	43.198	29.8148	12.4348		31.5828	36.672	31.5828	22.2707	31.5729	23.3689	31.5828	11.3913
							1313.82	57.1923	43.1923	29.8037	12.4207		31.5977	36.6491	31.6002	22.2484	31.5902	23.3695	31.5977	11.3919
							1314.31	57.1872	43.1872	29.7936	12.4082		31.615	36.6572	31.6175	22.2627	31.6076	23.3752	31.615	11.3982
							1314.79	57.1829	43.1829	29.7849	12.3976		31.6324	36.6572	31.6324	22.2747	31.6225	23.4079	31.6324	11.405
							1315.27	57.1794	43.1794	29.7777	12.3889		31.6498	36.6486	31.6498	22.2828	31.6398	23.4193	31.6473	11.4331
							1315.75	57.1767	43.1767	29.7719	12.3822		31.6671	36.6961	31.6671	22.3097	31.6572	23.4273	31.6646	11.4423
							1316.23	57.1744	43.1744	29.7672	12.3773		31.6845	36.7201	31.682	22.3291	31.6746	23.4056	31.682	11.4274
							1316.72	57.1724	43.1724	29.7634	12.3738		31.6994	36.7396	31.6994	22.3429	31.6894	23.4165	31.6994	11.4325
							1317.2	57.1704	43.1704	29.76	12.3714		31.7167	36.7751	31.7167	22.3612	31.7068	23.496	31.7142	11.4417
							1317.68	57.1681	43.1681	29.7566	12.3699		31.7341	36.7946	31.7316	22.3623	31.7242	23.5144	31.7316	11.4491
							1318.16	57.1652	43.1652	29.7529	12.369		31.7514	36.8141	31.749	22.3463	31.739	23.4983	31.749	11.4589
							1318.64	57.1619	43.1619	29.7491	12.3685		31.7663	36.8381	31.7663	22.3583	31.7564	23.496	31.7663	11.4606
							1319.13	57.1583	43.1583	29.7451	12.3684		31.7837	36.8347	31.7812	22.3704	31.7738	23.4686	31.7812	11.4623
							1319.61	57.1546	43.1546	29.7414	12.3688		31.801	36.8118	31.7986	22.4104	31.7911	23.4771	31.7986	11.4652
							1320.09	57.1511	43.1511	29.7383	12.3699		31.8184	36.8244	31.8159	22.423	31.806	23.4955	31.8159	11.4675
							1320.57	57.1481	43.1481	29.7362	12.3718		31.8333	36.8347	31.8333	22.4356	31.8234	23.5029	31.8333	11.4766
							1321.06	57.1461	43.1461	29.7354	12.3746		31.8506	36.8381	31.8506	22.4505	31.8407	23.5058	31.8506	11.4829
							1321.54	57.1451	43.1451	29.7361	12.3784		31.868	36.869	31.8655	22.4236	31.8581	23.5499	31.8655	11.4898
							1322.02	57.1453	43.1453	29.7385	12.3833		31.8829	36.8805	31.8829	22.4351	31.873	23.5625	31.8829	11.5144
							1322.5	57.1468	43.1468	29.7423	12.3893		31.9002	36.8988	31.9002	22.4505	31.8903	23.5773	31.9002	11.4886
							1322.98	57.1496	43.1496	29.7475	12.3963		31.9151	36.9217	31.9176	22.4614	31.9077	23.5945	31.9176	11.4904
							1323.47	57.1535	43.1535	29.7539	12.4041		31.9325	36.9297	31.935	22.4906	31.925	23.598	31.9325	11.4926
							1323.95	57.1585	43.1585	29.7613	12.4128		31.9474	36.94	31.9523	22.4975	31.9424	23.6037	31.9498	11.472
							1324.43	57.1643	43.1643	29.7695	12.4221		31.9647	36.9595	31.9672	22.4837	31.9573	23.5957	31.9672	11.4886
							1324.91	57.171	43.171	29.7783	12.4321		31.9821	36.9709	31.9846	22.5284	31.9746	23.6088	31.9821	11.4841
							1325.39	57.1783	43.1783	29.7877	12.4427		31.997	36.9755	32.0019	22.5479	31.992	23.6157	31.9994	11.4812
							1325.88	57.1861	43.1861	29.7976	12.4536		32.0143	36.9984	32.0168	22.557	32.0094	23.6203	32.0168	11.4829
							1326.36	57.1943	43.1943	29.8078	12.4649		32.0317	37.0144	32.0342	22.5788	32.0242	23.6243	32.0317	11.4949
							1326.84	57.2026	43.2026	29.8183	12.4764		32.049	37.0271	32.0515	22.6418	32.0416	23.6266	32.049	11.5247
							1327.32	57.211	43.211	29.8289	12.4879		32.0664	37.0568	32.0664	22.6086	32.059	23.6312	32.0664	11.5327
							1327.81	57.2193	43.2193	29.8396	12.4992		32.0838	37.0694	32.0838	22.6257	32.0738	23.6335	32.0838	11.5476
							1328.29	57.2273	43.2273	29.8501	12.51		32.1011	37.0694	32.1011	22.6326	32.0912	23.6346	32.0986	11.5304
							1328.77	57.235	43.235	29.8603	12.5203		32.1185	37.0958	32.1185	22.6097	32.1086	23.6421	32.116	11.5379
							1329.25	57.2423	43.2423	29.8702	12.5297		32.1334	37.098	32.1358	22.6252	32.1234	23.669	32.1334	11.5511
							1329.73	57.2494	43.2494	29.8798	12.5382		32.1507	37.0866	32.1507	22.6446	32.1408	23.6781	32.1507	11.5602
							1330.22	57.2561	43.2561	29.889	12.5456		32.1681	37.1278	32.1681	22.6738	32.1582	23.6861	32.1681	11.5631
							1330.7	57.2628	43.2628	29.8979	12.5518		32.183	37.1129	32.1854	22.6899	32.173	23.6684	32.1854	11.5923
							1331.18	57.2695	43.2695	29.9067	12.5569		32.2003	37.1439	32.2028	22.7059	32.1904	23.6758	32.2003	11.5768
							1331.66	57.2764	43.2764	29.9153	12.5609		32.2177	37.1668	32.2202	22.7128	32.2078	23.689	32.2177	11.5797
							1332.14	57.2836	43.2836	29.924	12.5639		32.235	37.1713	32.2375	22.7185	32.2226	23.6987	32.235	11.5848
							1332.63	57.2914	43.2914	29.9328	12.566		32.2499	37.1702	32.2524	22.7087	32.24	23.6987	32.2524	11.5917
							1333.11	57.2998	43.2998	29.9419	12.5672		32.2673	37.1627	32.2698	22.7145	32.2574	23.6999	32.2673	11.5997
							1333.59	57.309	43.309	29.9514	12.5678		32.2846	37.1822	32.2871	22.7271	32.2747	23.7039	32.2846	11.6335
							1334.07	57.3187	43.3187	29.9612	12.5676		32.2995	37.2744	32.302	22.8181	32.2896	23.7085	32.302	11.6472
							1334.56	57.329	43.329	29.9711	12.5667		32.3169	37.2595	32.3194	22.7964	32.307	23.7176	32.3194	11.6541
							1335.04	57.3394	43.3394	29.981	12.565		32.3318	37.2893	32.3367	22.8273	32.3243	23.7279	32.3342	11.6341
							1335.52	57.3495	43.3495	29.9903	12.5621		32.3491	37.2939	32.3541	22.8422	32.3417	23.7583	32.3516	11.6404
							1336	57.3588	43.3588	29.9983	12.5577		32.3665	37.295	32.369	22.8319	32.359	23.78	32.369	11.6507
							1336.48	57.3664	43.3664	30.0039	12.5514		32.3814	37.279	32.3863	22.8399	32.3739	23.7846	32.3838	11.657
							1336.97	57.3714	43.3714	30.0062	12.5426		32.3987	37.2961	32.4037	22.833	32.3913	23.7869	32.4012	11.6501
							1337.45	57.3729	43.3729	30.0038	12.5308		32.4161	37.3065	32.4186	22.8382	32.4086	23.8029	32.4186	11.645
							1337.93	57.3703	43.3703	29.9958	12.5156		32.4334	37.3362	32.4359	22.8433	32.4235	23.7966	32.4334	11.6472
							1338.41	57.363	43.363	29.9816	12.4969		32.4483	37.3569	32.4508	22.8553	32.4409	23.8258	32.4508	11.6467
							1338.89	57.351	43.351	29.9609	12.4748		32.4657	37.3752	32.4682	22.8582	32.4582	23.8407	32.4682	11.6472
							1339.38	57.3348	43.3348	29.9346	12.45		32.483	37.3924	32.4855	22.8925	32.4731	23.859	32.483	11.6581
							1339.86	57.3153	43.3153	29.9039	12.4234		32.5004	37.4027	32.5004	22.9109	32.4905	23.8671	32.5004	11.657
							1340.34	57.2938	43.2938	29.8706	12.3963		32.5153	37.4095	32.5178	22.9223	32.5078	23.8682	32.5178	11.6759
							1340.82	57.2718	43.2718	29.8368	12.3699		32.5326	37.3946	32.5351	22.9395	32.5252	23.8545	32.5351	11.6587
							1341.31	57.2505	43.2505	29.8045	12.3453		32.55	37.4067	32.55	22.9521	32.5401	23.8556	32.55	11.6673
							1341.79	57.2311	43.2311	29.7751	12.3233		32.5674	37.4473	32.5674	22.9292	32.5574	23.8636	32.5674	11.6713
							1342.27	57.2143	43.2143	29.7497	12.3045		32.5847	37.4599	32.5847	22.9366	32.5723	23.8768	32.5847	11.6782
							1342.75	57.2003	43.2003	29.7286	12.2891		32.6021	37.4771	32.6021	22.9544	32.5897	23.8877	32.6021	11.6765
							1343.23	57.189	43.189	29.7118	12.277		32.617	37.4897	32.6194	22.9641	32.607	23.9243	32.6194	11.6753
							1343.72	57.1801	43.1801	29.6988	12.2679		32.6343	37.5011	32.6368	22.9899	32.6219	23.9346	32.6343	11.6822
							1344.2	57.1732	43.1732	29.6891	12.2615		32.6517	37.5229	32.6517	23.0048	32.6393	23.9449	32.6517	11.6936
							1344.68	57.1677	43.1677	29.6821	12.2576		32.669	37.5355	32.669	23.0162	32.6566	23.9266	32.669	11.7263
							1345.16	57.1632	43.1632	29.6773	12.2561		32.6839	37.5721	32.6864	23.0231	32.674	23.9363	32.6864	11.7366
							1345.64	57.1593	43.1593	29.6742	12.2566		32.7013	37.5824	32.7038	23.0368	32.6889	23.9432	32.7013	11.7411
							1346.13	57.1557	43.1557	29.6726	12.2593		32.7186	37.6019	32.7211	23.0449	32.7062	23.9415	32.7186	11.7549
							1346.61	57.1522	43.1522	29.6724	12.2641		32.7335	37.6351	32.736	23.0323	32.7236	23.9449	32.736	11.7411
							1347.09	57.1488	43.1488	29.6733	12.2709		32.7509	37.6466	32.7534	23.0815	32.7385	23.9598	32.7509	11.7475
							1347.57	57.1454	43.1454	29.6754	12.2799		32.7658	37.6672	32.7707	23.1044	32.7583	24.032	32.7682	11.7497
							1348.06	57.1421	43.1421	29.6785	12.291		32.7831	37.7015	32.7881	23.1239	32.7732	24.0079	32.7831	11.7469
							1348.54	57.1391	43.1391	29.6828	12.3041		32.8005	37.705	32.803	23.133	32.7906	24.0194	32.8005	11.7406
							1349.02	57.1366	43.1366	29.6883	12.3193		32.8154	37.7038	32.8203	23.1216	32.8079	24.0159	32.8154	11.74
							1349.5	57.1349	43.1349	29.6951	12.3365		32.8327	37.7096	32.8352	23.1153	32.8253	24.0039	32.8327	11.7469
							1349.98	57.1342	43.1342	29.7034	12.3558		32.8501	37.6952	32.8526	23.133	32.8426	24.0188	32.8501	11.74
							1350.47	57.1349	43.1349	29.7134	12.3771		32.8674	37.7004	32.8674	23.1462	32.8575	24.0262	32.865	11.7652
							1350.95	57.137	43.137	29.725	12.4003		32.8848	37.7107	32.8848	23.1834	32.8749	24.0262	32.8823	11.7904
							1351.43	57.1407	43.1407	29.7385	12.4255		32.9022	37.7216	32.8997	23.1983	32.8922	24.0285	32.8997	11.8385
							1351.91	57.1461	43.1461	29.7537	12.4524		32.917	37.7519	32.917	23.1937	32.9096	24.0354	32.9146	11.8064
							1352.39	57.1528	43.1528	29.7704	12.4808		32.9344	37.7863	32.9344	23.204	32.9245	24.0417	32.9319	11.8099
							1352.88	57.1607	43.1607	29.7884	12.5106		32.9518	37.847	32.9493	23.1989	32.9418	24.052	32.9493	11.7921
							1353.36	57.1696	43.1696	29.8074	12.5414		32.9666	37.8183	32.9666	23.2057	32.9592	24.0812	32.9666	11.7955
							1353.84	57.179	43.179	29.8273	12.5732		32.984	37.8321	32.984	23.2115	32.9741	24.1018	32.984	11.8093
							1354.32	57.1888	43.1888	29.8479	12.6058		33.0014	37.8275	33.0014	23.2441	32.9914	24.1201	33.0014	11.8167
							1354.81	57.1989	43.1989	29.8692	12.6392		33.0187	37.8195	33.0162	23.259	33.0063	24.1247	33.0162	11.8127
							1355.29	57.2094	43.2094	29.8916	12.6735		33.0336	37.8378	33.0336	23.2739	33.0237	24.1213	33.0336	11.8104
							1355.77	57.2203	43.2203	29.9154	12.7088		33.051	37.8779	33.051	23.2853	33.041	24.1093	33.051	11.8236
							1356.25	57.2319	43.2319	29.9411	12.7454		33.0683	37.8882	33.0683	23.2934	33.0584	24.119	33.0658	11.8293
							1356.73	57.2445	43.2445	29.9691	12.7834		33.0857	37.9008	33.0857	23.2756	33.0733	24.127	33.0832	11.8351
							1357.22	57.2586	43.2586	30	12.8231		33.1006	37.9065	33.1006	23.2934	33.0906	24.1356	33.1006	11.8431
							1357.7	57.2744	43.2744	30.0337	12.8645		33.1179	37.8951	33.1179	23.33	33.108	24.1694	33.1179	11.8419
							1358.18	57.2918	43.2918	30.0703	12.9075		33.1353	37.9317	33.1353	23.3369	33.1254	24.1728	33.1328	11.8373
							1358.66	57.3109	43.3109	30.1092	12.9517		33.1502	37.9455	33.1526	23.3632	33.1427	24.1482	33.1502	11.8425
							1359.14	57.3312	43.3312	30.1496	12.9968		33.1675	37.9237	33.1675	23.3758	33.1601	24.1596	33.1675	11.8505
							1359.63	57.3521	43.3521	30.19	13.0419		33.1849	37.9603	33.1849	23.3827	33.1774	24.1734	33.1849	11.8505
							1360.11	57.3726	43.3726	30.229	13.086		33.1998	37.9764	33.2022	23.3941	33.1923	24.1825	33.1998	11.8557
							1360.59	57.3918	43.3918	30.2647	13.1282		33.2171	37.9878	33.2196	23.3764	33.2097	24.2095	33.2171	11.8562
							1361.07	57.4088	43.4088	30.2955	13.1674		33.2345	38.0004	33.2345	23.3809	33.227	24.2198	33.232	11.8499
							1361.56	57.4226	43.4226	30.32	13.2029		33.2518	38.0233	33.2518	23.3855	33.2419	24.2209	33.2494	11.8585
							1362.04	57.4331	43.4331	30.3378	13.2342		33.2667	38.0966	33.2692	23.397	33.2593	24.2117	33.2667	11.9232
							1362.52	57.4403	43.4403	30.3494	13.2614		33.2841	38.0611	33.2841	23.4067	33.2766	24.2209	33.2816	11.8791
							1363	57.445	43.445	30.3562	13.2852		33.3014	38.0943	33.3014	23.4445	33.294	24.2295	33.299	11.9049
[truncated: 7,633 more rows]

## Sheet: Fig. 2
Fig. 2a
Extraction concentration	Cell viability (%)			Average	Error bar
0	100	100	100
0.02g/mL	98.2	96.3	97.2	97.23	0.95
0.04g/mL	96.6	97.1	95.5	96.4	0.82
0.06g/mL	95	93.4	96.7	95.03	1.65
0.08g/mL	94.1	93.2	96	94.43	1.423
0.1g/mL	93	95.1	92.3	93.47	1.457
Fig. 2b
Culture time	Optical density (PAAm)			Optical density (VH20)
1day	0.456	0.411	0.438	0.424	0.406	0.386
2day	0.754	0.765	0.811	0.738	0.709	0.754
3day	0.869	0.813	0.839	0.777	0.851	0.808
Fig. 2d
	E.coli optical density (600nm)
	Blank	Error bar	1cm3	Error bar	2cm3	Error bar	3cm3	Error bar
24h	1.298	0.089	0.834	0.044	0.225	0.054	0.107	0.028
48h	1.635	0.065	1.24	0.088	0.637	0.073	0.564	0.038
72h	1.693	0.1	1.34	0.11	0.794	0.047	0.756	0.054
96h	1.688	0.078	1.373	0.055	1.04	0.064	0.81	0.022
Fig 2e
	S.aureus optical density (600nm)
Culture time	Blank	Error bar	1cm3	Error bar	2cm3	Error bar	3cm3	Error bar
24h	1.341	0.1	0.141	0.009	0.134	0.01	0.119	0.02
48h	1.619	0.05	1.095	0.08	0.825	0.076	0.527	0.051
72h	1.81	0.09	1.312	0.12	1.058	0.063	0.762	0.039
96h	1.803	0.044	1.246	0.08	1.016	0.053	0.836	0.045

## Sheet: Fig. 3
Fig. 3a					Fig. 3b									Fig. 3c						Fig 3e	10μA cm-2		20μA cm-2		50μA cm-2		100 μA cm-2		Fig 3F			Fig 3g								Fig 3h
Potential	Voltage (VH5)	Voltage (VH10)	Voltage (VH20)		BVH5		BVH10		BVH20		PAAm			Freguency	PAAm	Fitting	VH20	Fitting		Cpactiy (mAh cm-2)	Voltage(V)	Cpactiy (mAh cm-2)	Voltage(V)	Cpactiy (mAh cm-2)	Voltage(V)	Cpactiy (mAh cm-2)	Voltage(V)		Time (h)	Voltage (V)		Time (h)	Voltage (10Ω)	Voltage (50Ω)	Voltage (100Ω)	Time (h)	Voltage (1000Ω)	Voltage (10000Ω)		This work			Ref
0	0.0695	0.1383	0.2404		Z' (ohm)	Z'' (ohm)	Z' (ohm)	Z'' (ohm)	Z' (ohm)	Z'' (ohm)	Z' (ohm)	Z'' (ohm)		100000	968.3	1092.33	751.852	815.324		0	1.4521	0	1.4437	0	1.4797	0	1.4662		0	1.5054		0	1.4713	1.4829	1.485	0	1.4779	1.4751		Power density (mW cm-2)	Energy density (mWh cm-2)		Power density (mW cm-2)	Energy density (mWh cm-2)
-0.001	0.06612	0.1348	0.237		38.8	12.5	34.84	13.02	15.37	13.33	50.89	-5.034		82500	1041	1114.58	791.489	838.307		2.76375e-05	1.183	0	1.3994	0.00013895	1.0801	0.000126944	1.1188		0.000277778	1.4794		0.000277778	0.26	0.4314	0.5133	0.01667	0.7252	0.8322		0.011	3.5752		0.00135	0.01215
-0.002	0.06567	0.1342	0.236		40.53	11.13	36.83	11.84	17.88	13.56	50.86	-4.032		68100	1111	1146.37	845.894	870.862		5.52764e-05	1.1883	5.55562e-05	1.1799	0.000277914	1.0872	0.000262361	1.1349		0.000555556	1.457		0.000555556	0.2418	0.3932	0.5264	0.03333	0.775	0.8308		0.021	2.1276		0.0275	0.165
-0.003	0.06546	0.1338	0.2349		41.87	9.774	38.43	10.53	20.38	13.33	50.86	-3.104		56300	1225	1191.06	918.698	916.117		8.29194e-05	1.2013	0.000111129	1.1982	0.000416877	1.0897	0.000398194	1.139		0.000833333	1.436		0.000833333	0.2638	0.3934	0.5341	0.05	0.771	0.8289		0.05259	1.302		0.00196	0.00216
-0.004	0.06508	0.1332	0.234		42.89	8.498	39.69	9.247	22.84	12.27	50.91	-2.371		46400	1349	1254.79	1016.61	979.752		0.000110565	1.2072	0.000166697	1.2007	0.000555845	1.0906	0.000534236	1.1402		0.00111	1.418		0.00111	0.1807	0.4355	0.5403	0.06667	0.7692	0.8263		0.10429	0.9677		0.011	0.025
-0.005	0.06494	0.133	0.2332		43.65	7.327	40.63	8.009	25.15	10.66	50.97	-1.755		38300	1514	1342.29	1142.5	1065.74		0.000138208	1.2146	0.00022227	1.2019	0.000694813	1.0918	0.000670347	1.1405		0.00139	1.4019		0.00139	0.1751	0.4448	0.5459	0.08333	0.7675	0.8254					0.019	0.035
-0.006	0.06464	0.1325	0.2322		44.21	6.293	41.33	6.9	26.93	9.252	51.02	-1.226		31600	1709	1461.58	1302.33	1180.93		0.000165849	1.2202	0.000277844	1.2034	0.000833775	1.0931	0.000806528	1.1408		0.00167	1.3876		0.00167	0.1826	0.4482	0.5515	0.1	0.7648	0.8242					0.03317	0.15829
-0.007	0.06447	0.1322	0.2312		44.6	5.402	41.83	5.929	28.24	8.095	51.06	-0.7356		26100	1926	1619.96	1499.28	1331.22		0.000193493	1.2236	0.000333419	1.2025	0.000972737	1.0943	0.000942431	1.1405		0.00194	1.3746		0.00194	0.1894	0.451	0.5536	0.11667	0.7634	0.8285					0.02	0.04
-0.008	0.0642	0.1317	0.2304		44.89	4.666	42.2	5.113	29.15	7.2	51.12	-0.289		21500	2159	1830.75	1741.72	1527.93		0.000221136	1.2264	0.000388998	1.2013	0.00111	1.0953	0.00108	1.1408		0.00222	1.3634		0.00222	0.1962	0.452	0.5605	0.13333	0.7625	0.826					0.023	3.36
-0.009	0.06403	0.1315	0.2294		45.1	4.062	42.48	4.433	29.82	6.438	51.19	-0.126		17800	2445	2095.28	2022.27	1771.19		0.00024878	1.2292	0.000444576	1.2013	0.00125	1.0956	0.00121	1.1405		0.0025	1.3529		0.0025	0.1999	0.4535	0.5636	0.15	0.7608	0.8227
-0.01	0.06377	0.131	0.2286		45.26	3.588	42.68	3.887	30.33	5.782	51.27	0.5126		14700	2838	2435.04	2353.16	2079.78		0.000276427	1.2307	0.000500151	1.2003	0.00139	1.0956	0.00135	1.1405		0.00278	1.3439		0.00278	0.2027	0.4541	0.5639	0.16667	0.7593	0.8234
-0.011	0.06363	0.1308	0.2278		45.38	3.231	42.84	3.453	30.74	5.208	51.36	0.8944		12100	3314	2869.31	2739.27	2470.14		0.000304073	1.2301	0.000555726	1.1994	0.00153	1.0965	0.00149	1.1402		0.00306	1.3361		0.00306	0.2046	0.4538	0.5685	0.18333	0.7581	0.8218
-0.012	0.06332	0.1303	0.2269		45.5	2.975	42.97	3.131	31.08	4.737	51.46	1.283		10000	3866	3398.23	3167.99	2941.52		0.000331719	1.2317	0.000611304	1.1997	0.00167	1.0971	0.00162	1.1402		0.00333	1.3293		0.00333	0.2064	0.4541	0.5688	0.2	0.7572	0.8232
-0.013	0.06324	0.1302	0.226		45.61	2.804	43.08	2.906	31.37	4.378	51.59	1.694		8250	4549	4056.4	3657.01	3523.84		0.000359365	1.232	0.00066688	1.1997	0.00181	1.0974	0.00176	1.1399		0.00361	1.3228		0.00361	0.2083	0.4544	0.571	0.21667	0.7557	0.8205
-0.014	0.06293	0.1297	0.2252		45.72	2.721	43.19	2.767	31.63	4.129	51.74	2.134		6810	5376	4861.74	4213.09	4231.49		0.00038701	1.2326	0.000722452	1.1994	0.00195	1.098	0.00189	1.1402		0.00389	1.3169		0.00389	0.2095	0.4538	0.5732	0.23333	0.7542	0.8177
-0.015	0.06281	0.1295	0.2245		45.82	2.721	43.3	2.714	31.86	3.99	51.92	2.611		5630	6311	5837.1	4852.83	5082.46		0.000414659	1.2326	0.000778021	1.1994	0.00208	1.0977	0.00203	1.1396		0.00417	1.3123		0.00417	0.2111	0.4547	0.5747	0.25	0.7526	0.8167
-0.016	0.06258	0.1292	0.2238		45.92	2.784	43.41	2.726	32.08	3.959	52.14	3.138		4640	7349	7045.05	5623.4	6127.49		0.000442306	1.2332	0.00083359	1.1979	0.00222	1.0987	0.00217	1.1396		0.00444	1.3073		0.00444	0.2117	0.4557	0.5753	0.26667	0.7521	0.8161
-0.017	0.06245	0.129	0.2231		46.02	2.927	43.53	2.802	32.3	4.02	52.38	3.718		3830	8598	8503.21	6546.29	7375.34		0.000469951	1.2341	0.000889154	1.1976	0.00236	1.099	0.0023	1.139		0.00472	1.3036		0.00472	0.2142	0.4557	0.5763	0.28333	0.7512	0.8171
-0.018	0.06221	0.1285	0.2224		46.13	3.147	43.64	2.957	32.53	4.174	52.65	4.361		3160	10180	10277.9	7675.11	8871.92		0.000497596	1.2341	0.000944728	1.1969	0.0025	1.0993	0.00244	1.139		0.005	1.2996		0.005	0.2126	0.4551	0.5775	0.3	0.7506	0.8141
-0.019	0.06213	0.1283	0.2217		46.23	3.447	43.76	3.194	32.78	4.418	52.95	5.082		2610	11970	12417.3	9050.63	10639.9		0.000525239	1.236	0.001	1.1966	0.00264	1.0993	0.00258	1.1387		0.00528	1.2961		0.00528	0.2151	0.4569	0.5812	0.31667	0.7499	0.8115
-0.02	0.06189	0.1279	0.2209		46.35	3.839	43.88	3.515	33.06	4.748	53.28	5.893		2150	13890	15046	10760.7	12751.5		0.000552883	1.236	0.00106	1.1957	0.00278	1.1008	0.00271	1.1387		0.00556	1.2927		0.00556	0.2145	0.4566	0.5806	0.33333	0.7487	0.8129
-0.021	0.06181	0.1277	0.2201		46.5	4.329	44.02	3.927	33.37	5.167	53.65	6.805		1780	16370	18141.1	12794	15143.5		0.000580527	1.236	0.00111	1.1966	0.00292	1.1018	0.00285	1.1383		0.00583	1.2899		0.00583	0.2167	0.4566	0.5812	0.35	0.7494	0.8113
-0.022	0.0616	0.1273	0.2196		46.67	4.924	44.16	4.436	33.72	5.682	54.07	7.846		1470	19570	21921.7	15295	17918.1		0.000608176	1.236	0.00117	1.196	0.00306	1.1046	0.00298	1.138		0.00611	1.2878		0.00611	0.217	0.456	0.5822	0.36667	0.7486	0.8114
-0.023	0.06148	0.1271	0.2187		46.85	5.656	44.29	5.062	34.1	6.293	54.53	9.049		1210	22730	26562	18376.1	21099		0.000635822	1.2366	0.00122	1.1963	0.0032	1.1055	0.00312	1.138		0.00639	1.2856		0.00639	0.2173	0.456	0.5831	0.38333	0.7484	0.8104
-0.024	0.06127	0.1267	0.2182		47.03	6.539	44.44	5.828	34.51	7.011	55	10.44		1000	26880	32027.8	22006.3	24544		0.000663473	1.2372	0.00128	1.1957	0.00334	1.1061	0.00326	1.138		0.00667	1.2837		0.00667	0.2173	0.4557	0.5834	0.4	0.7478	0.8069
-0.025	0.06116	0.1265	0.2174		47.2	7.553	44.58	6.727	34.94	7.826	55.49	12.02		825	32590	38630.6	26376.9	28325.4		0.000691117	1.2372	0.00133	1.1957	0.00347	1.1061	0.00339	1.1377		0.00694	1.2816		0.00694	0.2173	0.4569	0.5853	0.41667	0.7462	0.809
-0.026	0.06091	0.1261	0.2167		47.38	8.758	44.71	7.81	35.38	8.769	55.99	13.86		684	39240	46278.5	31403.5	32298.4		0.000718764	1.2385	0.00139	1.1951	0.00361	1.1067	0.00353	1.1374		0.00722	1.2797		0.00722	0.2176	0.4566	0.5871	0.43333	0.7456	0.8091
-0.027	0.06083	0.1259	0.216		47.56	10.27	44.84	9.18	35.84	9.917	56.52	16.09		562	46990	55756.8	37562.2	36817.9		0.00074641	1.2391	0.00144	1.1957	0.00375	1.107	0.00366	1.1374		0.0075	1.2779		0.0075	0.2179	0.456	0.5868	0.45	0.745	0.8065
-0.028	0.06056	0.1255	0.2154		47.75	12.14	44.97	10.89	36.31	11.31	57.07	18.82		464	55880	66591.4	44490.3	41708.1		0.000774053	1.2391	0.0015	1.1963	0.00389	1.107	0.0038	1.1365		0.00778	1.2769		0.00778	0.2179	0.4572	0.5865	0.46667	0.7448	0.8053
-0.029	0.06052	0.1254	0.2148		47.94	14.44	45.09	12.99	36.76	13	57.65	22.12		381	66140	79469.6	52561.2	47471.1		0.000801699	1.2391	0.00156	1.196	0.00403	1.1073	0.00394	1.1371		0.00806	1.2754		0.00806	0.2182	0.4572	0.5871	0.48333	0.7437	0.8039
-0.03	0.06027	0.125	0.2141		48.14	17.2	45.21	15.52	37.2	15.01	58.26	26.03		317	78350	93069.1	60902.8	53808.2		0.000829347	1.2394	0.00161	1.1957	0.00417	1.108	0.00407	1.1371		0.00833	1.2741		0.00833	0.2179	0.4578	0.5874	0.5	0.7427	0.8046
-0.031	0.06016	0.1249	0.2137		48.33	20.56	45.33	18.61	37.61	17.47	58.9	30.76		259	92750	109634	70872.8	62228		0.000856995	1.24	0.00167	1.196	0.00431	1.1083	0.00421	1.1362		0.00861	1.2732		0.00861	0.2182	0.4575	0.5877	0.51667	0.742	0.8044
-0.032	0.05999	0.1245	0.2129		48.53	24.64	45.45	22.37	38	20.48	59.56	36.48		215	109500	126147	80731.6	71717.8		0.000884644	1.2397	0.00172	1.1963	0.00445	1.1083	0.00435	1.1362		0.00889	1.2726		0.00889	0.2179	0.4575	0.5871	0.53333	0.7413	0.8011
-0.033	0.05991	0.1243	0.2123		48.75	29.6	45.58	26.96	38.39	24.16	60.29	43.41		176	128000	144889	92073.7	84199.3		0.00091229	1.2391	0.00178	1.1966	0.00459	1.1086	0.00448	1.1362		0.00917	1.272		0.00917	0.2179	0.4578	0.5881	0.55	0.7413	0.8037
-0.034	0.05972	0.124	0.2116		48.99	35.57	45.73	32.48	38.78	28.61	61.09	51.7		147	149500	162406	103112	97798.3		0.000939941	1.2394	0.00183	1.1966	0.00472	1.1089	0.00462	1.1359		0.00944	1.271		0.00944	0.2176	0.4575	0.5871	0.56667	0.7409	0.8031
-0.035	0.05969	0.1238	0.2111		49.24	42.55	45.89	38.96	39.17	33.85	61.95	61.38		122	176400	181210	115725	114561		0.000967588	1.2391	0.00189	1.1976	0.00486	1.1095	0.00475	1.1359		0.00972	1.2695		0.00972	0.2176	0.4578	0.5871	0.58333	0.7414	0.8002
-0.036	0.05946	0.1234	0.2104		49.54	51.42	46.07	47.18	39.61	40.54	62.99	73.63		97.7	208000	205084	133014	138425		0.000995231	1.2397	0.00195	1.1969	0.005	1.1098	0.00489	1.1356		0.01	1.2689		0.01	0.2167	0.4578	0.5865	0.6	0.7407	0.8076
-0.037	0.05943	0.1233	0.2099		50.16	62.01	46.51	57.01	40.3	48.54	64.48	88.23		82.5	245900	225183	148353	159521		0.00102	1.2391	0.002	1.1957	0.00514	1.1098	0.00503	1.1356		0.01028	1.2682		0.01028	0.2176	0.4585	0.5877	0.61667	0.7402	0.8075
-0.038	0.05922	0.1229	0.2093		51.01	74.43	47.13	68.54	41.19	57.92	66.33	105.3		68.1	274000	251343	168503	186365		0.00105	1.2385	0.00206	1.1948	0.00528	1.1098	0.00516	1.1349		0.01056	1.2673		0.01056	0.2176	0.4585	0.5881	0.63333	0.7391	0.8036
-0.039	0.05914	0.1227	0.2085		51.76	91.12	47.65	84.07	42.09	70.53	68.34	127.9		56.2	278900	282818	191847	215831		0.00108	1.2388	0.00211	1.1954	0.00542	1.1098	0.0053	1.1349		0.01083	1.267		0.01083	0.2182	0.4585	0.5874	0.65	0.7402	0.8038
-0.04	0.05891	0.1223	0.208		52.42	110.5	48.07	102.1	43.01	85.15	70.5	153.9		46.4	313500	321493	218169	246849		0.00111	1.2391	0.00217	1.1948	0.00556	1.1095	0.00544	1.1346		0.01111	1.2664		0.01111	0.2185	0.4585	0.5893	0.66667	0.7394	0.8026
-0.041	0.05882	0.1222	0.2073		53.01	132	48.45	122.1	44	101.5	72.81	182.9		38.3	406400	369661	246941	278157		0.00113	1.2388	0.00222	1.1951	0.0057	1.1108	0.00557	1.1349		0.01139	1.2661		0.01139	0.2188	0.4591	0.5896	0.68333	0.7391	0.8033
-0.042	0.05862	0.1219	0.2069		53.7	158.1	48.87	146.5	45.19	121.2	75.57	218.3		31.6	514700	429729	277080	308204		0.00116	1.2391	0.00228	1.1957	0.00584	1.1111	0.00571	1.1343		0.01167	1.2655		0.01167	0.2188	0.4594	0.5896	0.7	0.7386	0.8024
-0.043	0.05855	0.1217	0.2064		54.58	189.9	49.41	176.2	46.68	145.1	78.98	261.1		26.1	613600	503587	306845	335296		0.00119	1.2385	0.00233	1.1938	0.00598	1.1108	0.00584	1.1343		0.01194	1.2651		0.01194	0.2188	0.4588	0.5905	0.71667	0.7392	0.8015
-0.044	0.0583	0.1213	0.2057		55.66	229	50.05	212.8	48.51	174.2	83.24	313.3		21.5	669000	595464	335184	358869		0.00122	1.2375	0.00239	1.1941	0.00611	1.1117	0.00598	1.1343		0.01222	1.2648		0.01222	0.2191	0.4597	0.5918	0.73333	0.7387	0.8003
-0.045	0.05828	0.1213	0.2053		56.96	276.4	50.84	257.1	50.73	209.4	88.55	376.3		17.8	755200	704028	359692	377629		0.00124	1.2375	0.00245	1.1932	0.00625	1.1117	0.00612	1.1337		0.0125	1.2648		0.0125	0.2191	0.46	0.593	0.75	0.7381	0.7977
-0.046	0.05804	0.1209	0.2047		58.49	333.7	51.78	310.9	53.41	251.9	95.18	452		14.7	887500	835834	380606	392524		0.00127	1.2363	0.0025	1.1935	0.00639	1.1114	0.00625	1.1337		0.01278	1.2642		0.01278	0.2185	0.4606	0.5915	0.76667	0.737	0.7981
-0.047	0.05801	0.1208	0.2041		60.33	402.9	52.87	375.9	56.66	302.9	103.5	542.9		12.1	791300	994811	397629	403933		0.0013	1.236	0.00256	1.1926	0.00653	1.112	0.00639	1.1337		0.01306	1.2642		0.01306	0.2179	0.4603	0.5939	0.78333	0.7374	0.7954
-0.048	0.05787	0.1204	0.2035		62.54	486.4	54.2	454.4	60.5	364.3	113.9	651.9		10	942900	1176370	410436	412115		0.00133	1.2354	0.00261	1.1932	0.00667	1.112	0.00652	1.1337		0.01333	1.2636		0.01333	0.2182	0.4597	0.5939	0.8	0.7366	0.7927
-0.049	0.0578	0.1202	0.2032		65.43	587	56.17	549.1	65.44	437.7	127.7	782.6		8.25	1430000	1385520	420061	418045		0.00135	1.2348	0.00267	1.1932	0.00681	1.112	0.00666	1.1334		0.01361	1.2636		0.01361	0.2182	0.4594	0.5943	0.81667	0.7366	0.7953
-0.05	0.05763	0.1199	0.2026		69.43	707.9	58.49	663.8	72.03	526.1	145.5	939.4		6.81	1437000	1617450	427024	422223		0.00138	1.236	0.00272	1.1923	0.00695	1.1117	0.0068	1.1334		0.01389	1.2633		0.01389	0.217	0.46	0.5933	0.83333	0.737	0.7948
-0.051	0.05761	0.1198	0.202		73.53	854.1	61.36	802.5	79.5	632.1	167.9	1127		5.62	1387000	1867180	431991	425146		0.00141	1.2354	0.00278	1.1926	0.00709	1.112	0.00693	1.1334		0.01417	1.263		0.01417	0.2173	0.4597	0.593	0.85	0.7364	0.7925
-0.052	0.05736	0.1193	0.2015		77.49	1031	64.67	969.4	87.67	759.3	196.3	1352		4.64	1149000	2124310	435475	427169		0.00144	1.2351	0.00283	1.1914	0.00723	1.1123	0.00707	1.1334		0.01444	1.263		0.01444	0.2182	0.4603	0.5933	0.86667	0.7358	0.793
-0.053	0.05738	0.1193	0.2009		82.04	1246	67.97	1172	97.06	912.6	232.8	1620		3.83	1270000	2377560	437904	428566		0.00147	1.236	0.00289	1.1901	0.00737	1.1126	0.00721	1.1334		0.01472	1.262		0.01472	0.2185	0.4603	0.5939	0.88333	0.7359	0.7977
-0.054	0.05713	0.1189	0.2003		87.18	1505	71.56	1417	108.1	1097	280	1941		3.16	1562000	2614340	439587	429527		0.00149	1.236	0.00295	1.191	0.0075	1.1123	0.00734	1.1334		0.015	1.2617		0.015	0.2182	0.4603	0.5943	0.9	0.7339	0.7943
-0.055	0.05706	0.1187	0.1999		93.84	1817	76.39	1712	121.5	1320	342.1	2323		2.61	1714000	2822310	440739	430182		0.00152	1.236	0.003	1.1901	0.00764	1.1132	0.00748	1.1334		0.01528	1.2614		0.01528	0.2185	0.4603	0.5946	0.91667	0.7346	0.7905
-0.056	0.05687	0.1185	0.1993		101.8	2192	84.63	2067	138.5	1588	421.8	2776		2.15	2318000	2998880	441540	430636		0.00155	1.2351	0.00306	1.1904	0.00778	1.1132	0.00761	1.1331		0.01556	1.2614		0.01556	0.2182	0.4603	0.593	0.93333	0.7349	0.791
-0.057	0.0568	0.1183	0.1989		112.1	2646	93.7	2498	158	1909	524	3312		1.78	3416000	3136400	442074	430938		0.00158	1.2369	0.00311	1.1892	0.00792	1.1135	0.00775	1.1328		0.01583	1.2611		0.01583	0.2173	0.4597	0.5952	0.95	0.7361	0.7897
-0.058	0.05658	0.118	0.1983		122.3	3202	100.3	3024	176	2297	647.4	3951		1.47	1656000	3243660	442445	431148		0.0016	1.2366	0.00317	1.1892	0.00806	1.1135	0.00789	1.1328		0.01611	1.2611		0.01611	0.2173	0.4597	0.5952	0.96667	0.7346	0.7908
-0.059	0.05653	0.1179	0.1979		134.7	3875	108.8	3667	196.5	2763	798	4705		1.21	559800	3324650	442703	431293		0.00163	1.2379	0.00322	1.1904	0.0082	1.1139	0.00802	1.1325		0.01639	1.2608		0.01639	0.217	0.4603	0.5949	0.98333	0.734	0.7914
-0.06	0.0563	0.1175	0.1973		153.7	4681	121.7	4431	228.9	3322	994.5	5575		1	3226000	3382110	442875	431390		0.00166	1.2372	0.00328	1.1904	0.00834	1.1139	0.00816	1.1325		0.01667	1.2611		0.01667	0.2167	0.46	0.5949	1	0.7334	0.7894
-0.061	0.05632	0.1175	0.1968		179.5	5656	145.9	5351	274.2	3997	1245	6585								0.00169	1.2369	0.00333	1.1898	0.00848	1.1145	0.0083	1.1321		0.01694	1.2608		0.01694	0.2179	0.46	0.5961	1.01667	0.7335	0.7914
-0.062	0.05611	0.1171	0.1964		207	6830	186.1	6474	327.6	4802	1547	7742								0.00171	1.2372	0.00339	1.1898	0.00862	1.1145	0.00843	1.1315		0.01722	1.2611		0.01722	0.2179	0.4591	0.5974	1.03333	0.7326	0.7884
-0.063	0.05608	0.117	0.1959		235.1	8247	226.5	7820	390.8	5767	1884	9064								0.00174	1.2375	0.00345	1.1892	0.00875	1.1151	0.00857	1.1315		0.0175	1.2611		0.0175	0.2179	0.46	0.5983	1.05	0.7325	0.7871
-0.064	0.05595	0.1167	0.1953		271.6	9964	263.6	9453	466.5	6917	2238	10590								0.00177	1.2379	0.0035	1.1892	0.00889	1.1151	0.0087	1.1315		0.01778	1.2608		0.01778	0.2176	0.4591	0.5977	1.06667	0.7327	0.7859
-0.065	0.05588	0.1165	0.1948		309.2	12020	296.2	11420	562.3	8293	2605	12370								0.0018	1.2363	0.00356	1.1889	0.00903	1.1151	0.00884	1.1312		0.01806	1.2608		0.01806	0.2179	0.4594	0.598	1.08333	0.7331	0.788
-0.066	0.05573	0.1161	0.1944		358.9	14510	343.7	13790	675.2	9952	2974	14470								0.00182	1.236	0.00361	1.1889	0.00917	1.1148	0.00898	1.1315		0.01833	1.2608		0.01833	0.2173	0.4582	0.5977	1.1	0.7321	0.7865
-0.067	0.05572	0.116	0.1939		421.2	17510	430.9	16640	803.9	11950	3331	16970								0.00185	1.236	0.00367	1.1889	0.00931	1.1151	0.00911	1.1315		0.01861	1.2611		0.01861	0.217	0.4591	0.598	1.11667	0.7318	0.788
-0.068	0.05547	0.1157	0.1934		518	21150	535.5	20080	960.5	14340	3662	20010								0.00188	1.2363	0.00372	1.1892	0.00945	1.1154	0.00925	1.1315		0.01889	1.2611		0.01889	0.217	0.4582	0.5992	1.13333	0.7314	0.7862
-0.069	0.05547	0.1156	0.193		654	25540	668.8	24240	1151	17210	3999	23620								0.00191	1.2363	0.00378	1.1886	0.00959	1.1154	0.00938	1.1315		0.01917	1.2605		0.01917	0.2173	0.4591	0.5989	1.15	0.731	0.7851
-0.07	0.05525	0.1152	0.1925		760.9	30890	835.4	29300	1377	20690	4342	27950								0.00194	1.2344	0.00383	1.1883	0.00973	1.1154	0.00952	1.1312		0.01944	1.2605		0.01944	0.2176	0.4591	0.5989	1.16667	0.7305	0.789
-0.071	0.0552	0.1151	0.1921		889	37280	1060	35380	1686	24870	4689	33190								0.00196	1.2344	0.00389	1.1889	0.00987	1.1154	0.00966	1.1309		0.01972	1.2605		0.01972	0.2182	0.4588	0.5998	1.18333	0.7306	0.7903
-0.072	0.055	0.1148	0.1917		1262	44970	1380	42750	2063	29880	5064	39550								0.00199	1.2348	0.00395	1.1883	0.01001	1.1148	0.00979	1.1309		0.02	1.2605		0.02	0.2167	0.4594	0.5989	1.2	0.7304	0.7923
-0.073	0.05496	0.1147	0.1912		1941	54090	1806	51730	2478	35780	5459	47120								0.00202	1.236	0.004	1.1873	0.01014	1.1154	0.00993	1.1306		0.02028	1.2605		0.02028	0.2163	0.4588	0.5995	1.21667	0.7303	0.7894
-0.074	0.05474	0.1144	0.1909				2430	62490			421.8	--								0.00205	1.2369	0.00406	1.1876	0.01028	1.116	0.01006	1.1306		0.02056	1.2602		0.02056	0.2163	0.4594	0.5989	1.23333	0.7314	0.7875
-0.075	0.05474	0.1143	0.1903				3299	75390			524	--								0.00207	1.2366	0.00411	1.1861	0.01042	1.1157	0.0102	1.1306		0.02083	1.2602		0.02083	0.217	0.4594	0.5998	1.25	0.7309	0.7897
-0.076	0.05449	0.114	0.1899				4418	91100			647.4	--								0.0021	1.2379	0.00417	1.1876	0.01056	1.1157	0.01034	1.1306		0.02111	1.2602		0.02111	0.217	0.4578	0.5995	1.26667	0.7298	0.7899
-0.077	0.05456	0.1139	0.1894				5927	110200			798	--								0.00213	1.2375	0.00422	1.1855	0.0107	1.1157	0.01047	1.1303		0.02139	1.2602		0.02139	0.2167	0.4585	0.6005	1.28333	0.73	0.7878
-0.078	0.05432	0.1136	0.1891				7856	133100			994.5	--								0.00216	1.2369	0.00428	1.1858	0.01084	1.116	0.01061	1.1306		0.02167	1.2599		0.02167	0.217	0.4582	0.5995	1.3	0.7303	0.7875
-0.079	0.05433	0.1134	0.1886				10290	160200			1245	--								0.00218	1.2372	0.00433	1.1864	0.01098	1.1163	0.01074	1.13		0.02194	1.2599		0.02194	0.2157	0.4572	0.6001	1.31667	0.7303	0.7879
-0.08	0.05417	0.1131	0.1882				13780	192900			1547	--								0.00221	1.2372	0.00439	1.1855	0.01112	1.1163	0.01088	1.13		0.02222	1.2599		0.02222	0.2157	0.4578	0.6005	1.33333	0.7305	0.7839
-0.081	0.05413	0.113	0.1875				19320	232000			1884	--								0.00224	1.2369	0.00445	1.1848	0.01126	1.116	0.01102	1.13		0.0225	1.2599		0.0225	0.2154	0.4575	0.6001	1.35	0.7301	0.7828
-0.082	0.05395	0.1126	0.1872				27400	279900			2238	--								0.00227	1.2363	0.0045	1.1848	0.01139	1.116	0.01115	1.13		0.02278	1.2599		0.02278	0.2157	0.4575	0.6005	1.36667	0.7295	0.7849
-0.083	0.05395	0.1125	0.1867				38670	337300			2605	--								0.00229	1.2366	0.00456	1.1855	0.01153	1.1163	0.01129	1.1306		0.02306	1.2599		0.02306	0.2157	0.4569	0.5986	1.38333	0.7294	0.7825
-0.084	0.05369	0.1122	0.1862				54000	404500			2974	--								0.00232	1.2341	0.00461	1.1845	0.01167	1.117	0.01142	1.1303		0.02333	1.2596		0.02333	0.2154	0.4569	0.5995	1.4	0.7299	0.7849
-0.085	0.0537	0.1121	0.1857				73420	482100			3331	--								0.00235	1.2348	0.00467	1.1842	0.01181	1.117	0.01156	1.13		0.02361	1.2596		0.02361	0.2148	0.4569	0.5995	1.41667	0.7299	0.7815
-0.086	0.05346	0.1118	0.1854								3662	--								0.00238	1.236	0.00472	1.1836	0.01195	1.1173	0.0117	1.13		0.02389	1.2596		0.02389	0.2154	0.4557	0.6001	1.43333	0.7294	0.7826
-0.087	0.05345	0.1117	0.1849								3999	--								0.0024	1.236	0.00478	1.1833	0.01209	1.1173	0.01183	1.13		0.02417	1.2593		0.02417	0.2154	0.4554	0.5998	1.45	0.7294	0.7852
-0.088	0.05322	0.1114	0.1846								4342	--								0.00243	1.2351	0.00483	1.1833	0.01223	1.1166	0.01197	1.1297		0.02444	1.2593		0.02444	0.2154	0.4535	0.5998	1.46667	0.7296	0.7898
-0.089	0.05319	0.1113	0.1842								4689	--								0.00246	1.2354	0.00489	1.1836	0.01237	1.117	0.0121	1.1294		0.02472	1.2593		0.02472	0.2145	0.452	0.6011	1.48333	0.7295	0.7855
-0.09	0.05303	0.111	0.1837								5064	--								0.00249	1.2351	0.00495	1.1833	0.01251	1.1163	0.01224	1.1287		0.025	1.2593		0.025	0.2148	0.4464	0.6005	1.5	0.7299	0.7965
-0.091	0.05301	0.1109	0.1833								5459	--								0.00252	1.2348	0.005	1.1824	0.01265	1.1163	0.01238	1.1294		0.02528	1.2593		0.02528	0.2142	0.4523	0.6001	1.51667	0.7294	0.7934
-0.092	0.05278	0.1106	0.1828																	0.00254	1.236	0.00506	1.1808	0.01278	1.116	0.01251	1.1294		0.02556	1.2593		0.02556	0.2148	0.4523	0.6005	1.53333	0.7292	0.7918
-0.093	0.05285	0.1105	0.1825																	0.00257	1.2351	0.00511	1.1805	0.01292	1.116	0.01265	1.1287		0.02583	1.2593		0.02583	0.2148	0.452	0.6017	1.55	0.7294	0.7905
-0.094	0.05264	0.1102	0.1819																	0.0026	1.2363	0.00517	1.1808	0.01306	1.116	0.01278	1.1287		0.02611	1.2593		0.02611	0.2132	0.4523	0.6001	1.56667	0.7289	0.788
-0.095	0.05265	0.11	0.1816																	0.00263	1.2363	0.00522	1.1802	0.0132	1.1194	0.01292	1.1284		0.02639	1.2593		0.02639	0.2132	0.4547	0.6005	1.58333	0.73	0.7883
-0.096	0.05249	0.1097	0.181																	0.00265	1.2366	0.00528	1.1802	0.01334	1.1204	0.01306	1.1284		0.02667	1.2589		0.02667	0.2129	0.4544	0.6005	1.6	0.7324	0.7859
-0.097	0.05247	0.1096	0.1806																	0.00268	1.2366	0.00533	1.1805	0.01348	1.1204	0.01319	1.1284		0.02694	1.2589		0.02694	0.2148	0.4541	0.6011	1.61667	0.7327	0.7848
-0.098	0.05225	0.1093	0.1802																	0.00271	1.2363	0.00539	1.1811	0.01362	1.1204	0.01333	1.1284		0.02722	1.2589		0.02722	0.2145	0.4551	0.6005	1.63333	0.7305	0.7837
-0.099	0.05225	0.1092	0.1798																	0.00274	1.2354	0.00545	1.1808	0.01376	1.1213	0.01346	1.1278		0.0275	1.2589		0.0275	0.2126	0.4541	0.6008	1.65	0.7285	0.7873
-0.1	0.052	0.1088	0.1794																	0.00276	1.2366	0.0055	1.1799	0.0139	1.121	0.0136	1.1278		0.02778	1.2586		0.02778	0.2126	0.4547	0.6008	1.66667	0.7287	0.786
-0.101	0.05201	0.1088	0.1789																	0.00279	1.2369	0.00556	1.1808	0.01404	1.1216	0.01374	1.1284		0.02806	1.2589		0.02806	0.2132	0.4554	0.6008	1.68333	0.7284	0.789
-0.102	0.05179	0.1085	0.1786																	0.00282	1.2372	0.00561	1.1805	0.01417	1.1213	0.01387	1.1284		0.02833	1.2586		0.02833	0.2139	0.4566	0.5998	1.7	0.7286	0.7882
-0.103	0.05174	0.1084	0.178																	0.00285	1.2372	0.00567	1.1808	0.01431	1.121	0.01401	1.1278		0.02861	1.2586		0.02861	0.2132	0.4569	0.6008	1.71667	0.731	0.7895
-0.104	0.05156	0.1081	0.1777																	0.00287	1.2366	0.00572	1.1799	0.01445	1.1213	0.01414	1.1281		0.02889	1.2586		0.02889	0.2126	0.4578	0.6008	1.73333	0.7311	0.7904
-0.105	0.05155	0.108	0.1773																	0.0029	1.2366	0.00578	1.1808	0.01459	1.1216	0.01428	1.1281		0.02917	1.2586		0.02917	0.2126	0.4575	0.6017	1.75	0.7297	0.7864
-0.106	0.05137	0.1078	0.177																	0.00293	1.2369	0.00583	1.1802	0.01473	1.1216	0.01442	1.1278		0.02944	1.2586		0.02944	0.2132	0.4578	0.602	1.76667	0.7293	0.7857
-0.107	0.05138	0.1077	0.1765																	0.00296	1.2366	0.00589	1.1799	0.01487	1.1213	0.01455	1.1278		0.02972	1.2583		0.02972	0.2139	0.4582	0.6008	1.78333	0.7284	0.7883
-0.108	0.05115	0.1073	0.1762																	0.00299	1.2366	0.00595	1.1805	0.01501	1.1207	0.01469	1.1275		0.03	1.2583		0.03	0.2123	0.4585	0.602	1.8	0.7288	0.786
-0.109	0.05121	0.1072	0.1757																	0.00301	1.236	0.006	1.1811	0.01515	1.1207	0.01482	1.1278		0.03028	1.258		0.03028	0.212	0.4582	0.6023	1.81667	0.7293	0.7862
-0.11	0.05101	0.1069	0.1752																	0.00304	1.2351	0.00606	1.1808	0.01529	1.1213	0.01496	1.1275		0.03056	1.258		0.03056	0.2117	0.4572	0.602	1.83333	0.7289	0.7849
-0.111	0.05102	0.1068	0.175																	0.00307	1.2354	0.00611	1.1796	0.01542	1.1216	0.0151	1.1272		0.03083	1.2583		0.03083	0.2126	0.4569	0.6017	1.85	0.7289	0.7838
-0.112	0.05084	0.1065	0.1745																	0.0031	1.2344	0.00617	1.1805	0.01556	1.1213	0.01523	1.1275		0.03111	1.2583		0.03111	0.2126	0.4569	0.6008	1.86667	0.7299	0.7843
-0.113	0.05082	0.1064	0.1741																	0.00312	1.236	0.00622	1.1805	0.0157	1.1216	0.01537	1.1275		0.03139	1.2583		0.03139	0.2111	0.4582	0.6011	1.88333	0.7293	0.7873
-0.114	0.0506	0.1061	0.1737																	0.00315	1.236	0.00628	1.179	0.01584	1.1219	0.0155	1.1269		0.03167	1.2583		0.03167	0.2117	0.4582	0.6017	1.9	0.7278	0.785
-0.115	0.05062	0.106	0.1734																	0.00318	1.2369	0.00633	1.1805	0.01598	1.1219	0.01564	1.1272		0.03194	1.2583		0.03194	0.2126	0.4578	0.602	1.91667	0.7294	0.7855
-0.116	0.05034	0.1057	0.1729																	0.00321	1.2369	0.00639	1.1814	0.01612	1.1216	0.01578	1.1272		0.03222	1.2586		0.03222	0.212	0.4578	0.6017	1.93333	0.7286	0.7852
-0.117	0.05037	0.1057	0.1725																	0.00323	1.236	0.00645	1.1805	0.01626	1.1213	0.01591	1.1269		0.0325	1.2583		0.0325	0.2111	0.456	0.6026	1.95	0.7287	0.7853
-0.118	0.05014	0.1054	0.1722																	0.00326	1.2369	0.0065	1.1802	0.0164	1.1216	0.01605	1.1269		0.03278	1.2583		0.03278	0.2105	0.4578	0.602	1.96667	0.7288	0.7863
-0.119	0.05013	0.1053	0.1718																	0.00329	1.2372	0.00656	1.1805	0.01654	1.1216	0.01618	1.1269		0.03306	1.2583		0.03306	0.2117	0.4569	0.6023	1.98333	0.7286	0.7862
-0.12	0.04995	0.105	0.1714																	0.00332	1.2379	0.00661	1.1799	0.01668	1.1219	0.01632	1.1269		0.03333	1.2583		0.03333	0.2108	0.4575	0.6026	2	0.7291	0.7832
-0.121	0.04995	0.1049	0.1711																	0.00334	1.2366	0.00667	1.1783	0.01681	1.1222	0.01646	1.1269		0.03361	1.2583		0.03361	0.2108	0.4569	0.6008	2.01667	0.7287	0.7826
-0.122	0.04976	0.1047	0.1707																	0.00337	1.2369	0.00672	1.1783	0.01695	1.1222	0.01659	1.1263		0.03389	1.2583		0.03389	0.2114	0.456	0.6032	2.03333	0.73	0.7867
-0.123	0.04979	0.1045	0.1704																	0.0034	1.2369	0.00678	1.1796	0.01709	1.1225	0.01673	1.1263		0.03417	1.2583		0.03417	0.2114	0.4566	0.6008	2.05	0.7293	0.7908
-0.124	0.04957	0.1042	0.1698																	0.00343	1.2363	0.00683	1.1793	0.01723	1.1222	0.01686	1.1266		0.03444	1.2583		0.03444	0.2108	0.456	0.602	2.06667	0.7288	0.7918
-0.125	0.04964	0.1041	0.1695																	0.00346	1.2351	0.00689	1.1783	0.01737	1.1219	0.017	1.1266		0.03472	1.258		0.03472	0.2095	0.4557	0.6026	2.08333	0.7298	0.7903
-0.126	0.04942	0.1038	0.1692																	0.00348	1.2344	0.00695	1.179	0.01751	1.1219	0.01714	1.1259		0.035	1.258		0.035	0.2095	0.456	0.6026	2.1	0.7284	0.786
-0.127	0.04943	0.1037	0.1688																	0.00351	1.2351	0.007	1.178	0.01765	1.1219	0.01727	1.1259		0.03528	1.258		0.03528	0.2111	0.4557	0.6029	2.11667	0.7283	0.7863
-0.128	0.04924	0.1034	0.1684																	0.00354	1.2366	0.00706	1.1783	0.01779	1.1216	0.01741	1.1259		0.03556	1.2577		0.03556	0.2089	0.4547	0.6026	2.13333	0.7274	0.7848
-0.129	0.04919	0.1033	0.168																	0.00357	1.2363	0.00711	1.1771	0.01793	1.1216	0.01754	1.1263		0.03583	1.258		0.03583	0.2101	0.4541	0.6026	2.15	0.7273	0.7812
-0.13	0.04898	0.103	0.1678																	0.00359	1.236	0.00717	1.1768	0.01806	1.1219	0.01768	1.1259		0.03611	1.258		0.03611	0.2098	0.4547	0.6029	2.16667	0.7276	0.7799
-0.131	0.04898	0.103	0.1673																	0.00362	1.2351	0.00722	1.1768	0.0182	1.1219	0.01782	1.1263		0.03639	1.2577		0.03639	0.2108	0.4554	0.6032	2.18333	0.7274	0.7837
-0.132	0.0487	0.1027	0.167																	0.00365	1.2348	0.00728	1.1783	0.01834	1.1216	0.01795	1.1259		0.03667	1.2577		0.03667	0.2098	0.4541	0.6029	2.2	0.7279	0.7954
-0.133	0.04875	0.1026	0.1665																	0.00368	1.2348	0.00733	1.178	0.01848	1.1216	0.01809	1.1259		0.03694	1.2574		0.03694	0.2083	0.4551	0.6029	2.21667	0.7282	0.7938
-0.134	0.04851	0.1023	0.1662																	0.0037	1.2338	0.00739	1.178	0.01862	1.1219	0.01822	1.1259		0.03722	1.2577		0.03722	0.2095	0.4541	0.6032	2.23333	0.7298	0.7894
-0.135	0.04852	0.1023	0.166																	0.00373	1.2335	0.00745	1.1774	0.01876	1.1219	0.01836	1.1259		0.0375	1.258		0.0375	0.2092	0.4538	0.6029	2.25	0.7277	0.7856
-0.136	0.04832	0.102	0.1656																	0.00376	1.2335	0.0075	1.1771	0.0189	1.1216	0.0185	1.1256		0.03778	1.258		0.03778	0.2095	0.4513	0.6032	2.26667	0.7275	0.7844
-0.137	0.04833	0.1019	0.1651																	0.00379	1.2335	0.00756	1.1762	0.01904	1.121	0.01863	1.125		0.03806	1.2577		0.03806	0.2077	0.4504	0.6032	2.28333	0.7265	0.7834
-0.138	0.04815	0.1016	0.1649																	0.00381	1.2332	0.00761	1.1759	0.01918	1.1213	0.01877	1.125		0.03833	1.2577		0.03833	0.2095	0.4504	0.6036	2.3	0.7267	0.783
-0.139	0.0482	0.1015	0.1645																	0.00384	1.2338	0.00767	1.1759	0.01932	1.1213	0.0189	1.1247		0.03861	1.2577		0.03861	0.2092	0.4507	0.6036	2.31667	0.7269	0.7806
-0.14	0.04794	0.1012	0.1642																	0.00387	1.2344	0.00772	1.1759	0.01945	1.121	0.01904	1.1247		0.03889	1.2577		0.03889	0.2077	0.4507	0.6039	2.33333	0.7278	0.7819
-0.141	0.04805	0.1011	0.1637																	0.0039	1.2351	0.00778	1.1755	0.01959	1.1207	0.01918	1.1247		0.03917	1.2574		0.03917	0.2083	0.4501	0.6032	2.35	0.7275	0.781
-0.142	0.04779	0.1008	0.1634																	0.00393	1.2348	0.00783	1.1752	0.01973	1.121	0.01931	1.1247		0.03944	1.2574		0.03944	0.2089	0.4513	0.6036	2.36667	0.729	0.7817
-0.143	0.04778	0.1007	0.1628																	0.00395	1.2341	0.00789	1.1752	0.01987	1.1213	0.01945	1.1247		0.03972	1.2574		0.03972	0.2074	0.4492	0.6036	2.38333	0.7287	0.7793
-0.144	0.04757	0.1004	0.1627																	0.00398	1.2335	0.00795	1.1743	0.02001	1.121	0.01958	1.1244		0.04	1.2574		0.04	0.2083	0.4492	0.602	2.4	0.7274	0.7799
-0.145	0.04754	0.1003	0.1623																	0.00401	1.2338	0.008	1.174	0.02015	1.1213	0.01972	1.1247		0.04028	1.2574		0.04028	0.2083	0.4489	0.6042	2.41667	0.7265	0.78
-0.146	0.04732	0.1001	0.1619																	0.00404	1.2335	0.00806	1.1749	0.02029	1.1213	0.01986	1.1244		0.04056	1.2574		0.04056	0.2077	0.4495	0.6039	2.43333	0.7262	0.7784
-0.147	0.04734	0.09999	0.1615																	0.00406	1.2335	0.00811	1.1746	0.02043	1.1213	0.01999	1.1247		0.04083	1.2574		0.04083	0.2067	0.4507	0.6036	2.45	0.7259	0.7763
-0.148	0.04705	0.09971	0.1611																	0.00409	1.2338	0.00817	1.1746	0.02057	1.1207	0.02013	1.1247		0.04111	1.2574		0.04111	0.2083	0.4501	0.6039	2.46667	0.7267	0.7806
-0.149	0.04711	0.09967	0.161																	0.00412	1.2329	0.00822	1.1728	0.0207	1.1207	0.02026	1.1247		0.04139	1.2574		0.04139	0.2086	0.452	0.6036	2.48333	0.7263	0.7814
-0.15	0.04688	0.09938	0.1606																	0.00415	1.2329	0.00828	1.174	0.02084	1.121	0.0204	1.125		0.04167	1.2571		0.04167	0.2074	0.4513	0.6045	2.5	0.7247	0.7808
-0.151	0.04689	0.09927	0.1602																	0.00417	1.232	0.00833	1.1743	0.02098	1.121	0.02054	1.1247		0.04194	1.2571		0.04194	0.2077	0.4513	0.6045	2.51667	0.725	0.7789
-0.152	0.04671	0.09901	0.16																	0.0042	1.2326	0.00839	1.1749	0.02112	1.1213	0.02067	1.1247		0.04222	1.2574		0.04222	0.2083	0.4507	0.6045	2.53333	0.7257	0.7768
-0.153	0.04671	0.0989	0.1595																	0.00423	1.2323	0.00845	1.1746	0.02126	1.121	0.02081	1.1244		0.0425	1.2574		0.0425	0.2067	0.4516	0.6036	2.55	0.7245	0.7757
-0.154	0.04655	0.09861	0.1592																	0.00426	1.2332	0.0085	1.1752	0.0214	1.121	0.02094	1.1247		0.04278	1.2574		0.04278	0.2064	0.46	0.6042	2.56667	0.7252	0.7816
-0.155	0.04656	0.09851	0.1587																	0.00428	1.2317	0.00856	1.1749	0.02154	1.121	0.02108	1.1247		0.04306	1.2574		0.04306	0.2077	0.4597	0.6045	2.58333	0.7252	0.7769
-0.156	0.04631	0.09818	0.1584																	0.00431	1.2313	0.00861	1.1746	0.02168	1.1216	0.02122	1.125		0.04333	1.2574		0.04333	0.2077	0.4606	0.6042	2.6	0.7255	0.784
-0.157	0.04638	0.09811	0.158																	0.00434	1.232	0.00867	1.1746	0.02182	1.1216	0.02135	1.125		0.04361	1.2571		0.04361	0.2061	0.4609	0.6029	2.61667	0.7251	0.7803
-0.158	0.04614	0.09782	0.1577																	0.00437	1.232	0.00872	1.174	0.02196	1.121	0.02149	1.1253		0.04389	1.2571		0.04389	0.2074	0.4606	0.6045	2.63333	0.7258	0.7776
-0.159	0.04613	0.09769	0.1573																	0.0044	1.2326	0.00878	1.1737	0.02209	1.1207	0.02163	1.125		0.04417	1.2574		0.04417	0.2074	0.4609	0.6048	2.65	0.7255	0.7761
-0.16	0.04592	0.0975	0.157																	0.00442	1.232	0.00884	1.1731	0.02223	1.1207	0.02176	1.125		0.04444	1.2574		0.04444	0.2061	0.4631	0.6042	2.66667	0.7251	0.7732
-0.161	0.04587	0.09739	0.1566																	0.00445	1.2338	0.00889	1.1737	0.02237	1.1207	0.0219	1.1247		0.04472	1.2574		0.04472	0.207	0.4625	0.6042	2.68333	0.7251	0.773
-0.162	0.04566	0.09714	0.1565																	0.00448	1.2348	0.00895	1.174	0.02251	1.121	0.02203	1.1247		0.045	1.2574		0.045	0.2061	0.4634	0.6051	2.7	0.7241	0.7729
-0.163	0.04568	0.09709	0.1561																	0.00451	1.2351	0.009	1.1734	0.02265	1.1213	0.02217	1.1247		0.04528	1.2574		0.04528	0.2061	0.4631	0.6042	2.71667	0.7241	0.7739
-0.164	0.04542	0.0968	0.1558																	0.00453	1.2338	0.00906	1.1718	0.02279	1.1213	0.02231	1.1247		0.04556	1.2574		0.04556	0.2055	0.4628	0.6039	2.73333	0.7251	0.7747
-0.165	0.04547	0.09674	0.1555																	0.00456	1.2335	0.00911	1.1718	0.02293	1.1213	0.02244	1.1244		0.04583	1.2574		0.04583	0.207	0.4644	0.6042	2.75	0.7249	0.7723
-0.166	0.04527	0.0965	0.155																	0.00459	1.2329	0.00917	1.1734	0.02307	1.1216	0.02258	1.1247		0.04611	1.2574		0.04611	0.2046	0.4637	0.6051	2.76667	0.7236	0.773
-0.167	0.04529	0.09636	0.1546																	0.00462	1.2348	0.00922	1.1728	0.02321	1.1213	0.02271	1.1244		0.04639	1.2571		0.04639	0.2055	0.4634	0.6048	2.78333	0.7245	0.7728
-0.168	0.04509	0.09608	0.1544																	0.00464	1.2344	0.00928	1.1718	0.02335	1.1213	0.02285	1.1241		0.04667	1.2568		0.04667	0.2061	0.465	0.6048	2.8	0.7237	0.7732
-0.169	0.04511	0.09594	0.1539																	0.00467	1.2338	0.00934	1.1721	0.02348	1.1213	0.02299	1.1244		0.04694	1.2571		0.04694	0.2061	0.4631	0.6048	2.81667	0.7256	0.7752
-0.17	0.04493	0.09571	0.1537																	0.0047	1.2329	0.00939	1.1728	0.02362	1.1213	0.02312	1.1244		0.04722	1.2574		0.04722	0.2043	0.4637	0.6045	2.83333	0.7254	0.7799
-0.171	0.04497	0.09559	0.1533																	0.00473	1.2332	0.00945	1.1721	0.02376	1.1216	0.02326	1.1244		0.0475	1.2571		0.0475	0.2061	0.4631	0.6045	2.85	0.7256	0.7782
-0.172	0.04469	0.09526	0.1531																	0.00475	1.2335	0.0095	1.1721	0.0239	1.1216	0.0234	1.1241		0.04778	1.2571		0.04778	0.2046	0.4647	0.6045	2.86667	0.7262	0.778
-0.173	0.04475	0.09524	0.1526																	0.00478	1.2341	0.00956	1.1712	0.02404	1.1219	0.02353	1.1238		0.04806	1.2568		0.04806	0.2043	0.4644	0.6048	2.88333	0.726	0.7782
-0.174	0.04448	0.09496	0.1522																	0.00481	1.2338	0.00961	1.1721	0.02418	1.1219	0.02367	1.1241		0.04833	1.2571		0.04833	0.2061	0.4631	0.6051	2.9	0.7251	0.7775
-0.175	0.04448	0.09487	0.1519																	0.00484	1.2341	0.00967	1.1724	0.02432	1.1222	0.0238	1.1238		0.04861	1.2568		0.04861	0.2055	0.4647	0.6057	2.91667	0.7253	0.7752
-0.176	0.04426	0.09465	0.1517																	0.00486	1.2338	0.00972	1.1724	0.02446	1.1216	0.02394	1.1235		0.04889	1.2568		0.04889	0.2043	0.4647	0.6048	2.93333	0.7249	0.7753
-0.177	0.04424	0.09453	0.1513																	0.00489	1.2332	0.00978	1.1706	0.0246	1.1225	0.02408	1.1235		0.04917	1.2568		0.04917	0.2052	0.4647	0.6057	2.95	0.7243	0.7761
-0.178	0.04401	0.09432	0.1511																	0.00492	1.2329	0.00984	1.1715	0.02473	1.1219	0.02421	1.1235		0.04944	1.2568		0.04944	0.2046	0.4647	0.6048	2.96667	0.7238	0.7739
-0.179	0.04404	0.09425	0.1508																	0.00495	1.2326	0.00989	1.1718	0.02487	1.1222	0.02435	1.1235		0.04972	1.2568		0.04972	0.2039	0.4644	0.6051	2.98333	0.7241	0.7759
-0.18	0.04377	0.09395	0.1502																	0.00498	1.2326	0.00995	1.1706	0.02501	1.1222	0.02448	1.1238		0.05	1.2565		0.05	0.2046	0.4647	0.6051	3	0.7247	0.7757
-0.181	0.04384	0.09389	0.1499																	0.005	1.2332	0.01	1.1697	0.02515	1.1222	0.02462	1.1238		0.05028	1.2565		0.05028	0.2043	0.4647	0.6051	3.01667	0.7256	0.7778
-0.182	0.04361	0.09358	0.1497																	0.00503	1.2332	0.01006	1.1703	0.02529	1.1228	0.02476	1.1238		0.05056	1.2565		0.05056	0.2036	0.4637	0.6051	3.03333	0.7277	0.775
-0.183	0.04364	0.09346	0.1492																	0.00506	1.2335	0.01011	1.17	0.02543	1.1225	0.02489	1.1241		0.05083	1.2565		0.05083	0.2039	0.465	0.6045	3.05	0.7257	0.7718
-0.184	0.04343	0.09321	0.149																	0.00509	1.2326	0.01017	1.1693	0.02557	1.1225	0.02503	1.1238		0.05111	1.2562		0.05111	0.2033	0.4644	0.6042	3.06667	0.7257	0.7769
-0.185	0.04345	0.09308	0.1488																	0.00511	1.2323	0.01022	1.1687	0.02571	1.1225	0.02516	1.1238		0.05139	1.2562		0.05139	0.2015	0.4656	0.6051	3.08333	0.7265	0.7782
-0.186	0.04325	0.09281	0.1484																	0.00514	1.231	0.01028	1.169	0.02585	1.1222	0.0253	1.1241		0.05167	1.2562		0.05167	0.2036	0.4637	0.6048	3.1	0.7269	0.7727
-0.187	0.04326	0.09271	0.1479																	0.00517	1.2301	0.01034	1.169	0.02599	1.1219	0.02544	1.1238		0.05194	1.2562		0.05194	0.2036	0.4653	0.6045	3.11667	0.7261	0.7712
-0.188	0.04296	0.09241	0.1474																	0.0052	1.2307	0.01039	1.1678	0.02612	1.1219	0.02557	1.1235		0.05222	1.2562		0.05222	0.2024	0.4656	0.6054	3.13333	0.7251	0.7704
-0.189	0.04302	0.09235	0.1474																	0.00522	1.2295	0.01045	1.1675	0.02626	1.1219	0.02571	1.1232		0.0525	1.2562		0.0525	0.2027	0.465	0.6045	3.15	0.7255	0.7713
-0.19	0.04274	0.0921	0.1469																	0.00525	1.2307	0.0105	1.1684	0.0264	1.1216	0.02584	1.1228		0.05278	1.2565		0.05278	0.2021	0.4653	0.6051	3.16667	0.7251	0.7753
-0.191	0.04273	0.092	0.1465																	0.00528	1.2313	0.01056	1.1684	0.02654	1.1216	0.02598	1.1228		0.05306	1.2565		0.05306	0.2027	0.4659	0.6051	3.18333	0.7244	0.7773
-0.192	0.04251	0.09182	0.1463																	0.00531	1.2307	0.01061	1.1672	0.02668	1.1219	0.02612	1.1228		0.05333	1.2562		0.05333	0.2027	0.4644	0.6051	3.2	0.7233	0.775
-0.193	0.04247	0.09166	0.1459																	0.00533	1.2313	0.01067	1.1675	0.02682	1.1219	0.02625	1.1228		0.05361	1.2562		0.05361	0.2027	0.4653	0.6048	3.21667	0.7236	0.7741
-0.194	0.04223	0.09144	0.1457																	0.00536	1.2313	0.01072	1.1662	0.02696	1.1222	0.02639	1.1225		0.05389	1.2558		0.05389	0.203	0.4662	0.6054	3.23333	0.7236	0.7737
-0.195	0.04228	0.09138	0.1453																	0.00539	1.2313	0.01078	1.1662	0.0271	1.1219	0.02652	1.1222		0.05417	1.2558		0.05417	0.203	0.4662	0.6051	3.25	0.7237	0.7749
-0.196	0.042	0.09108	0.145																	0.00542	1.2317	0.01084	1.1662	0.02724	1.1216	0.02666	1.1222		0.05444	1.2558		0.05444	0.2008	0.4665	0.6054	3.26667	0.7241	0.7759
-0.197	0.04209	0.09098	0.1447																	0.00545	1.2323	0.01089	1.1656	0.02737	1.1222	0.0268	1.1222		0.05472	1.2555		0.05472	0.2021	0.4659	0.6048	3.28333	0.7258	0.7752
-0.198	0.04184	0.0907	0.1443																	0.00547	1.2326	0.01095	1.1662	0.02751	1.1219	0.02693	1.1219		0.055	1.2555		0.055	0.2018	0.4668	0.6057	3.3	0.7245	0.7712
-0.199	0.04187	0.09057	0.144																	0.0055	1.2329	0.011	1.1656	0.02765	1.1219	0.02707	1.1219		0.05528	1.2552		0.05528	0.2005	0.4665	0.6042	3.31667	0.7244	0.7741
-0.2	0.04167	0.09032	0.1437																	0.00553	1.2332	0.01106	1.1656	0.02779	1.1216	0.0272	1.1219		0.05556	1.2552		0.05556	0.2018	0.4662	0.6057	3.33333	0.724	0.7744
-0.201	0.04166	0.09016	0.1432																	0.00556	1.2326	0.01111	1.1669	0.02793	1.1219	0.02734	1.1219		0.05583	1.2546		0.05583	0.2021	0.4662	0.6054	3.35	0.7243	0.771
-0.202	0.04146	0.08993	0.143																	0.00558	1.2329	0.01117	1.1675	0.02807	1.1219	0.02748	1.1216		0.05611	1.2546		0.05611	0.2008	0.4662	0.6048	3.36667	0.724	0.777
-0.203	0.04145	0.0898	0.1426																	0.00561	1.2326	0.01122	1.1672	0.02821	1.1222	0.02761	1.1216		0.05639	1.2549		0.05639	0.2021	0.4662	0.6054	3.38333	0.7241	0.7739
-0.204	0.04116	0.08951	0.1423																	0.00564	1.232	0.01128	1.1684	0.02835	1.1225	0.02775	1.1216		0.05667	1.2549		0.05667	0.2005	0.4659	0.6057	3.4	0.7253	0.7707
-0.205	0.04119	0.08945	0.1419																	0.00567	1.232	0.01134	1.1684	0.02849	1.1228	0.02788	1.1216		0.05694	1.2549		0.05694	0.2012	0.4659	0.6054	3.41667	0.7239	0.7736
-0.206	0.04091	0.0892	0.1416																	0.00569	1.231	0.01139	1.1681	0.02863	1.1232	0.02802	1.1216		0.05722	1.2546		0.05722	0.2012	0.4665	0.6054	3.43333	0.7234	0.775
-0.207	0.0409	0.08908	0.1412																	0.00572	1.2307	0.01145	1.1666	0.02876	1.1238	0.02816	1.1216		0.0575	1.2546		0.0575	0.1996	0.4662	0.6051	3.45	0.723	0.7774
-0.208	0.04065	0.08888	0.141																	0.00575	1.2313	0.0115	1.1678	0.0289	1.1235	0.02829	1.1216		0.05778	1.2549		0.05778	0.2008	0.4662	0.6051	3.46667	0.7235	0.776
-0.209	0.04064	0.08875	0.1407																	0.00578	1.232	0.01156	1.1675	0.02904	1.1232	0.02843	1.1216		0.05806	1.2549		0.05806	0.2012	0.4662	0.6054	3.48333	0.7225	0.7729
-0.21	0.04039	0.08854	0.1404																	0.0058	1.231	0.01161	1.1681	0.02918	1.1225	0.02856	1.121		0.05833	1.2552		0.05833	0.1999	0.4659	0.6048	3.5	0.7229	0.783
-0.211	0.04045	0.08842	0.1401																	0.00583	1.2307	0.01167	1.1684	0.02932	1.1225	0.0287	1.121		0.05861	1.2552		0.05861	0.2012	0.4659	0.6042	3.51667	0.723	0.7826
-0.212	0.04016	0.08812	0.1398																	0.00586	1.2307	0.01172	1.1681	0.02946	1.1225	0.02884	1.1216		0.05889	1.2549		0.05889	0.1999	0.4668	0.6054	3.53333	0.7229	0.7761
-0.213	0.04024	0.08803	0.1394																	0.00589	1.231	0.01178	1.1662	0.0296	1.1225	0.02897	1.121		0.05917	1.2549		0.05917	0.2005	0.4665	0.6051	3.55	0.7219	0.7757
-0.214	0.04	0.08775	0.139																	0.00592	1.2313	0.01184	1.1666	0.02974	1.1228	0.02911	1.1204		0.05944	1.2552		0.05944	0.1996	0.4665	0.6042	3.56667	0.7221	0.7755
-0.215	0.04004	0.08759	0.1386																	0.00594	1.2304	0.01189	1.1666	0.02988	1.1228	0.02924	1.121		0.05972	1.2552		0.05972	0.199	0.4662	0.6045	3.58333	0.7216	0.7873
-0.216	0.03981	0.08735	0.1384																	0.00597	1.2298	0.01195	1.1656	0.03001	1.1225	0.02938	1.1207		0.06	1.2552		0.06	0.2008	0.4662	0.6048	3.6	0.7227	0.7854
-0.217	0.0398	0.08719	0.1379																	0.006	1.2301	0.012	1.165	0.03015	1.1225	0.02952	1.121		0.06028	1.2555		0.06028	0.2002	0.4662	0.6036	3.61667	0.7215	0.7826
-0.218	0.03958	0.087	0.1375																	0.00603	1.2307	0.01206	1.1659	0.03029	1.1228	0.02965	1.121		0.06056	1.2552		0.06056	0.1996	0.4659	0.6048	3.63333	0.7216	0.7852
-0.219	0.03953	0.08684	0.1373																	0.00605	1.2301	0.01211	1.1666	0.03043	1.1232	0.02979	1.1207		0.06083	1.2552		0.06083	0.1999	0.4656	0.6054	3.65	0.7216	0.7823
-0.22	0.03924	0.08658	0.137																	0.00608	1.2295	0.01217	1.1662	0.03057	1.1238	0.02992	1.1207		0.06111	1.2552		0.06111	0.1993	0.4671	0.6045	3.66667	0.7219	0.7793
-0.221	0.03929	0.08652	0.1366																	0.00611	1.2301	0.01222	1.1672	0.03071	1.1238	0.03006	1.121		0.06139	1.2552		0.06139	0.1993	0.465	0.6042	3.68333	0.7231	0.7821
-0.222	0.03896	0.08628	0.1364																	0.00614	1.2307	0.01228	1.1666	0.03085	1.1238	0.0302	1.1207		0.06167	1.2552		0.06167	0.1993	0.4668	0.6048	3.7	0.7221	0.7814
-0.223	0.03896	0.08615	0.136																	0.00616	1.2298	0.01234	1.1666	0.03099	1.1235	0.03033	1.1204		0.06194	1.2552		0.06194	0.1987	0.4665	0.6054	3.71667	0.7221	0.7802
-0.224	0.03869	0.08593	0.1358																	0.00619	1.2301	0.01239	1.1662	0.03113	1.1232	0.03047	1.1207		0.06222	1.2552		0.06222	0.1996	0.4668	0.6048	3.73333	0.7212	0.7804
-0.225	0.0387	0.08579	0.1353																	0.00622	1.2295	0.01245	1.1656	0.03127	1.1232	0.03061	1.1207		0.0625	1.2552		0.0625	0.1984	0.4668	0.6045	3.75	0.722	0.7839
-0.226	0.03847	0.08556	0.1352																	0.00625	1.2301	0.0125	1.1659	0.0314	1.1225	0.03074	1.1204		0.06278	1.2552		0.06278	0.1987	0.4659	0.6039	3.76667	0.7218	0.7813
-0.227	0.03851	0.08543	0.1346																	0.00627	1.2298	0.01256	1.1666	0.03154	1.1232	0.03088	1.1204		0.06306	1.2555		0.06306	0.1987	0.4665	0.6045	3.78333	0.7212	0.7816
-0.228	0.03823	0.08511	0.1342																	0.0063	1.2289	0.01261	1.1669	0.03168	1.1232	0.03101	1.1204		0.06333	1.2555		0.06333	0.1977	0.4671	0.6051	3.8	0.7203	0.7773
-0.229	0.03828	0.08499	0.1342																	0.00633	1.2279	0.01267	1.1659	0.03182	1.1235	0.03115	1.1201		0.06361	1.2555		0.06361	0.199	0.4668	0.6048	3.81667	0.7196	0.7804
-0.23	0.03805	0.08474	0.1337																	0.00636	1.2286	0.01272	1.1669	0.03196	1.1235	0.03129	1.1204		0.06389	1.2552		0.06389	0.1977	0.4665	0.6042	3.83333	0.719	0.7816
-0.231	0.03806	0.08454	0.1333																	0.00639	1.2292	0.01278	1.1659	0.0321	1.1235	0.03142	1.1207		0.06417	1.2552		0.06417	0.199	0.4671	0.6039	3.85	0.7193	0.7801
-0.232	0.03774	0.0843	0.133																	0.00641	1.2295	0.01284	1.1662	0.03224	1.1235	0.03156	1.1204		0.06444	1.2555		0.06444	0.199	0.4665	0.6051	3.86667	0.7201	0.7817
-0.233	0.03772	0.08414	0.1327																	0.00644	1.2292	0.01289	1.1659	0.03238	1.1235	0.03169	1.1201		0.06472	1.2552		0.06472	0.1971	0.4671	0.6045	3.88333	0.7201	0.7795
-0.234	0.03746	0.08391	0.1323																	0.00647	1.2304	0.01295	1.1653	0.03252	1.1238	0.03183	1.1204		0.065	1.2552		0.065	0.1984	0.4671	0.6045	3.9	0.72	0.7793
-0.235	0.03745	0.08379	0.1318																	0.0065	1.2298	0.013	1.1653	0.03266	1.1235	0.03196	1.1201		0.06528	1.2552		0.06528	0.1987	0.4665	0.6048	3.91667	0.7203	0.78
-0.236	0.03712	0.08353	0.1317																	0.00652	1.231	0.01306	1.1656	0.03279	1.1238	0.0321	1.1204		0.06556	1.2552		0.06556	0.1965	0.4659	0.6051	3.93333	0.7204	0.7775
-0.237	0.03714	0.08345	0.1312																	0.00655	1.2304	0.01311	1.1644	0.03293	1.1241	0.03224	1.1207		0.06583	1.2552		0.06583	0.1971	0.4675	0.6051	3.95	0.7204	0.7748
-0.238	0.03684	0.08319	0.131																	0.00658	1.2307	0.01317	1.1644	0.03307	1.1241	0.03237	1.1204		0.06611	1.2552		0.06611	0.1968	0.4659	0.6042	3.96667	0.7206	0.7743
-0.239	0.03681	0.08306	0.1306																	0.00661	1.2313	0.01322	1.1644	0.03321	1.1238	0.03251	1.1201		0.06639	1.2552		0.06639	0.1971	0.4665	0.6048	3.98333	0.721	0.7774
-0.24	0.03661	0.08284	0.1302																	0.00663	1.2317	0.01328	1.165	0.03335	1.1232	0.03264	1.1204		0.06667	1.2552		0.06667	0.1965	0.4668	0.6048	4	0.7207	0.7777
-0.241	0.03658	0.08266	0.1298																	0.00666	1.2304	0.01334	1.1659	0.03349	1.1232	0.03278	1.1204		0.06694	1.2555		0.06694	0.1974	0.4665	0.6048	4.01667	0.7204	0.7778
-0.242	0.03634	0.08241	0.1296																	0.00669	1.2301	0.01339	1.1662	0.03363	1.1235	0.03292	1.1201		0.06722	1.2552		0.06722	0.1971	0.4665	0.6045	4.03333	0.7204	0.7767
-0.243	0.03642	0.08226	0.1292																	0.00672	1.2307	0.01345	1.165	0.03377	1.1235	0.03305	1.1201		0.0675	1.2555		0.0675	0.1956	0.4668	0.6042	4.05	0.7201	0.7744
-0.244	0.03606	0.08196	0.1288																	0.00674	1.2301	0.0135	1.1653	0.03391	1.1238	0.03319	1.1197		0.06778	1.2552		0.06778	0.1984	0.4668	0.6054	4.06667	0.7199	0.776
-0.245	0.03613	0.08182	0.1284																	0.00677	1.2295	0.01356	1.1659	0.03404	1.1235	0.03333	1.1197		0.06806	1.2552		0.06806	0.1968	0.4668	0.6048	4.08333	0.7189	0.7726
-0.246	0.03581	0.08156	0.1281																	0.0068	1.2295	0.01361	1.1662	0.03418	1.1235	0.03346	1.1194		0.06833	1.2552		0.06833	0.1962	0.4671	0.6045	4.1	0.7195	0.7847
-0.247	0.0358	0.08136	0.1276																	0.00683	1.2298	0.01367	1.1666	0.03432	1.1235	0.0336	1.1194		0.06861	1.2552		0.06861	0.1965	0.4662	0.6032	4.11667	0.7193	0.7827
-0.248	0.0355	0.08112	0.1274																	0.00686	1.2298	0.01372	1.1666	0.03446	1.1235	0.03373	1.1194		0.06889	1.2552		0.06889	0.1956	0.4671	0.6036	4.13333	0.7197	0.7793
-0.249	0.03546	0.08095	0.1269																	0.00688	1.2292	0.01378	1.1672	0.0346	1.1235	0.03387	1.1197		0.06917	1.2549		0.06917	0.1974	0.4662	0.6045	4.15	0.7198	0.7792
-0.25	0.03515	0.08072	0.1267																	0.00691	1.2292	0.01384	1.1672	0.03474	1.1235	0.03401	1.1194		0.06944	1.2549		0.06944	0.1953	0.4656	0.6042	4.16667	0.72	0.7786
-0.251	0.03513	0.08058	0.1264																	0.00694	1.2286	0.01389	1.1662	0.03488	1.1232	0.03414	1.1194		0.06972	1.2549		0.06972	0.1959	0.4671	0.6045	4.18333	0.7199	0.7787
-0.252	0.03478	0.08031	0.126																	0.00697	1.2282	0.01395	1.1656	0.03502	1.1235	0.03428	1.1194		0.07	1.2549		0.07	0.1956	0.4668	0.6042	4.2	0.7196	0.7784
-0.253	0.03481	0.08021	0.1255																	0.00699	1.2289	0.014	1.1662	0.03516	1.1232	0.03441	1.1191		0.07028	1.2549		0.07028	0.1953	0.4659	0.6039	4.21667	0.7198	0.7778
-0.254	0.03449	0.07994	0.1253																	0.00702	1.2289	0.01406	1.1656	0.0353	1.1238	0.03455	1.1188		0.07056	1.2549		0.07056	0.1953	0.4675	0.6048	4.23333	0.7201	0.7769
-0.255	0.03449	0.07977	0.1249																	0.00705	1.2282	0.01411	1.1647	0.03543	1.1238	0.03469	1.1191		0.07083	1.2549		0.07083	0.1953	0.4678	0.6036	4.25	0.7207	0.7835
-0.256	0.03425	0.07952	0.1246																	0.00708	1.2279	0.01417	1.1659	0.03557	1.1241	0.03482	1.1188		0.07111	1.2549		0.07111	0.1959	0.4671	0.6029	4.26667	0.7203	0.7806
-0.257	0.03422	0.0793	0.1241																	0.0071	1.227	0.01422	1.1662	0.03571	1.1238	0.03496	1.1191		0.07139	1.2552		0.07139	0.1943	0.4668	0.6042	4.28333	0.7196	0.7761
-0.258	0.03398	0.07904	0.1238																	0.00713	1.2264	0.01428	1.1662	0.03585	1.1238	0.03509	1.1188		0.07167	1.2549		0.07167	0.194	0.4665	0.6032	4.3	0.7196	0.7779
-0.259	0.034	0.07886	0.1234																	0.00716	1.2258	0.01434	1.1656	0.03599	1.1235	0.03523	1.1188		0.07194	1.2549		0.07194	0.195	0.4671	0.6032	4.31667	0.7198	0.7765
-0.26	0.0337	0.07852	0.123																	0.00719	1.2261	0.01439	1.1653	0.03613	1.1235	0.03537	1.1191		0.07222	1.2549		0.07222	0.1934	0.4671	0.6039	4.33333	0.7193	0.774
-0.261	0.03374	0.07837	0.1224																	0.00721	1.2273	0.01445	1.1662	0.03627	1.1235	0.0355	1.1191		0.0725	1.2549		0.0725	0.195	0.4668	0.6042	4.35	0.7204	0.7724
-0.262	0.03343	0.07807	0.1221																	0.00724	1.2267	0.0145	1.1659	0.03641	1.1232	0.03564	1.1188		0.07278	1.2549		0.07278	0.1946	0.4662	0.6042	4.36667	0.7201	0.7735
-0.263	0.03338	0.07787	0.1217																	0.00727	1.2267	0.01456	1.1653	0.03655	1.1232	0.03577	1.1191		0.07306	1.2549		0.07306	0.1956	0.4671	0.6042	4.38333	0.7213	0.7714
-0.264	0.03306	0.07763	0.1214																	0.0073	1.2273	0.01461	1.1662	0.03668	1.1228	0.03591	1.1185		0.07333	1.2549		0.07333	0.194	0.4668	0.6039	4.4	0.7212	0.7718
-0.265	0.03301	0.07744	0.121																	0.00732	1.2264	0.01467	1.1659	0.03682	1.1228	0.03605	1.1188		0.07361	1.2549		0.07361	0.194	0.4656	0.6036	4.41667	0.721	0.7695
-0.266	0.03268	0.07719	0.1207																	0.00735	1.227	0.01472	1.1647	0.03696	1.1232	0.03618	1.1185		0.07389	1.2549		0.07389	0.1934	0.4668	0.6042	4.43333	0.721	0.7716
-0.267	0.03263	0.07701	0.1201																	0.00738	1.2273	0.01478	1.165	0.0371	1.1232	0.03632	1.1188		0.07417	1.2549		0.07417	0.1943	0.4675	0.6042	4.45	0.7212	0.7713
-0.268	0.03225	0.0767	0.1195																	0.00741	1.2282	0.01484	1.1638	0.03724	1.1225	0.03645	1.1185		0.07444	1.2549		0.07444	0.1943	0.4671	0.6036	4.46667	0.7215	0.7718
-0.269	0.0323	0.07662	0.1192																	0.00744	1.2289	0.01489	1.1638	0.03738	1.1235	0.03659	1.1182		0.07472	1.2549		0.07472	0.1928	0.4665	0.6032	4.48333	0.7217	0.7714
-0.27	0.03191	0.07628	0.1191																	0.00746	1.2304	0.01495	1.1638	0.03752	1.1235	0.03673	1.1182		0.075	1.2549		0.075	0.194	0.4665	0.602	4.5	0.7212	0.7726
-0.271	0.03189	0.07608	0.1187																	0.00749	1.2298	0.015	1.1635	0.03766	1.1228	0.03686	1.1179		0.07528	1.2546		0.07528	0.1931	0.4668	0.6039	4.51667	0.7212	0.7738
-0.272	0.03159	0.07578	0.1182																	0.00752	1.2289	0.01506	1.1638	0.0378	1.1232	0.037	1.1179		0.07556	1.2549		0.07556	0.1937	0.4675	0.6032	4.53333	0.7189	0.7716
-0.273	0.03154	0.07552	0.1179																	0.00755	1.2282	0.01511	1.1647	0.03794	1.1232	0.03713	1.1176		0.07583	1.2549		0.07583	0.1931	0.4668	0.6032	4.55	0.7188	0.7701
-0.274	0.03123	0.07523	0.1175																	0.00757	1.2279	0.01517	1.165	0.03807	1.1228	0.03727	1.1176		0.07611	1.2549		0.07611	0.1934	0.4662	0.6036	4.56667	0.7188	0.7707
-0.275	0.03122	0.07501	0.1169																	0.0076	1.2282	0.01522	1.1644	0.03821	1.1225	0.03741	1.1173		0.07639	1.2549		0.07639	0.194	0.4675	0.6032	4.58333	0.7188	0.7726
-0.276	0.03082	0.07463	0.1164																	0.00763	1.2282	0.01528	1.1653	0.03835	1.1225	0.03754	1.1173		0.07667	1.2549		0.07667	0.1928	0.4678	0.6042	4.6	0.7179	0.7718
-0.277	0.0308	0.07443	0.116																	0.00766	1.2264	0.01534	1.1653	0.03849	1.1222	0.03768	1.1173		0.07694	1.2549		0.07694	0.1931	0.4675	0.6036	4.61667	0.7186	0.7694
-0.278	0.03039	0.07413	0.1156																	0.00768	1.2264	0.01539	1.1659	0.03863	1.1207	0.03781	1.1173		0.07722	1.2546		0.07722	0.1925	0.4665	0.6036	4.63333	0.718	0.7679
-0.279	0.03031	0.0739	0.1151																	0.00771	1.227	0.01545	1.1662	0.03877	1.1204	0.03795	1.1173		0.0775	1.2549		0.0775	0.1934	0.4684	0.6032	4.65	0.7186	0.7686
-0.28	0.02995	0.07364	0.1147																	0.00774	1.2279	0.0155	1.165	0.03891	1.1201	0.03809	1.1173		0.07778	1.2549		0.07778	0.1928	0.4684	0.6039	4.66667	0.7179	0.7806
-0.281	0.02987	0.0734	0.1141																	0.00777	1.2298	0.01556	1.1638	0.03905	1.1191	0.03822	1.1176		0.07806	1.2549		0.07806	0.1925	0.4681	0.6026	4.68333	0.7183	0.7747
-0.282	0.02953	0.07315	0.1138																	0.00779	1.2289	0.01561	1.165	0.03919	1.1191	0.03836	1.1176		0.07833	1.2549		0.07833	0.1925	0.4684	0.6023	4.7	0.7201	0.7726
-0.283	0.02944	0.07291	0.1134																	0.00782	1.2282	0.01567	1.165	0.03933	1.1179	0.03849	1.1173		0.07861	1.2549		0.07861	0.1919	0.4687	0.6032	4.71667	0.7198	0.7739
-0.284	0.02902	0.07253	0.1129																	0.00785	1.2264	0.01572	1.1644	0.03946	1.1173	0.03863	1.1179		0.07889	1.2546		0.07889	0.1925	0.4687	0.602	4.73333	0.7194	0.7733
-0.285	0.02904	0.07235	0.1125																	0.00788	1.2267	0.01578	1.165	0.0396	1.1176	0.03877	1.1173		0.07917	1.2549		0.07917	0.1912	0.4696	0.6026	4.75	0.7208	0.7722
-0.286	0.02862	0.07192	0.1121																	0.00791	1.2264	0.01584	1.1641	0.03974	1.117	0.0389	1.1173		0.07944	1.2549		0.07944	0.1931	0.4687	0.6032	4.76667	0.7206	0.7716
-0.287	0.02856	0.07162	0.1116																	0.00793	1.2264	0.01589	1.1647	0.03988	1.1166	0.03904	1.1173		0.07972	1.2549		0.07972	0.1912	0.469	0.6036	4.78333	0.7197	0.7718
-0.288	0.02817	0.07128	0.1111																	0.00796	1.2258	0.01595	1.1641	0.04002	1.117	0.03917	1.1176		0.08	1.2549		0.08	0.1912	0.4687	0.602	4.8	0.7191	0.7689
-0.289	0.02809	0.07095	0.1104																	0.00799	1.2264	0.016	1.1641	0.04016	1.1166	0.03931	1.1176		0.08028	1.2546		0.08028	0.1903	0.4693	0.6023	4.81667	0.7206	0.7711
-0.29	0.02772	0.07063	0.1101																	0.00802	1.2273	0.01606	1.1635	0.0403	1.1166	0.03944	1.1176		0.08056	1.2546		0.08056	0.1912	0.4684	0.6023	4.83333	0.7201	0.7693
-0.291	0.02764	0.07032	0.1095																	0.00804	1.227	0.01611	1.1625	0.04044	1.1163	0.03958	1.1176		0.08083	1.2546		0.08083	0.1897	0.469	0.6029	4.85	0.7192	0.7656
-0.292	0.02718	0.06991	0.109																	0.00807	1.2279	0.01617	1.1625	0.04058	1.1166	0.03972	1.1173		0.08111	1.2549		0.08111	0.1903	0.4693	0.6017	4.86667	0.7209	0.772
-0.293	0.0271	0.06965	0.1085																	0.0081	1.2279	0.01622	1.1638	0.04071	1.1166	0.03985	1.117		0.08139	1.2546		0.08139	0.1906	0.4696	0.6032	4.88333	0.7207	0.7774
-0.294	0.02666	0.0693	0.1079																	0.00813	1.2282	0.01628	1.1635	0.04085	1.116	0.03999	1.117		0.08167	1.2546		0.08167	0.1891	0.469	0.6032	4.9	0.7195	0.7754
-0.295	0.02653	0.06901	0.1073																	0.00815	1.2279	0.01634	1.1635	0.04099	1.117	0.04012	1.117		0.08194	1.2546		0.08194	0.1906	0.4699	0.6023	4.91667	0.7189	0.7765
-0.296	0.02606	0.06867	0.1068																	0.00818	1.2273	0.01639	1.1638	0.04113	1.117	0.04026	1.117		0.08222	1.254		0.08222	0.1894	0.4693	0.6026	4.93333	0.7201	0.7744
-0.297	0.02589	0.06838	0.1062																	0.00821	1.2264	0.01645	1.16	0.04127	1.1173	0.0404	1.117		0.0825	1.2546		0.0825	0.1903	0.4684	0.6026	4.95	0.7191	0.7736
-0.298	0.02545	0.06804	0.1056																	0.00824	1.2267	0.0165	1.161	0.04141	1.117	0.04053	1.117		0.08278	1.254		0.08278	0.1881	0.4696	0.6032	4.96667	0.7195	0.7731
-0.299	0.02531	0.06774	0.105																	0.00826	1.2261	0.01656	1.1613	0.04155	1.117	0.04067	1.1166		0.08306	1.2537		0.08306	0.1909	0.4696	0.602	4.98333	0.7193	0.7723
-0.3	0.02483	0.0673	0.1045																	0.00829	1.2258	0.01661	1.161	0.04169	1.117	0.0408	1.1163		0.08333	1.254		0.08333	0.1872	0.469	0.6032	5	0.718	0.7707
-0.301	0.02477	0.06699	0.1038																	0.00832	1.2255	0.01667	1.1622	0.04183	1.117	0.04094	1.1166		0.08361	1.2537		0.08361	0.1897	0.4684	0.602	5.01667	0.718	0.7706
-0.302	0.02432	0.06651	0.1032																	0.00835	1.2251	0.01672	1.1622	0.04197	1.117	0.04108	1.1166		0.08389	1.2537		0.08389	0.1891	0.469	0.6026	5.03333	0.7182	0.7737
-0.303	0.02418	0.06617	0.1025																	0.00838	1.2242	0.01678	1.1625	0.0421	1.117	0.04121	1.1166		0.08417	1.2537		0.08417	0.1894	0.4696	0.6029	5.05	0.7188	0.7767
-0.304	0.02376	0.06576	0.1019																	0.0084	1.2239	0.01684	1.1619	0.04224	1.1173	0.04135	1.1166		0.08444	1.2537		0.08444	0.1894	0.469	0.602	5.06667	0.7177	0.7747
-0.305	0.02356	0.06531	0.1012																	0.00843	1.2239	0.01689	1.1613	0.04238	1.117	0.04148	1.1163		0.08472	1.2537		0.08472	0.1891	0.4687	0.6011	5.08333	0.7168	0.7735
-0.306	0.02306	0.06486	0.1005																	0.00846	1.2248	0.01695	1.1616	0.04252	1.1166	0.04162	1.1163		0.085	1.2537		0.085	0.1891	0.4696	0.602	5.1	0.7164	0.7729
-0.307	0.02289	0.06448	0.09979																	0.00849	1.2245	0.017	1.1613	0.04266	1.117	0.04176	1.116		0.08528	1.254		0.08528	0.1891	0.4693	0.602	5.11667	0.7165	0.7716
-0.308	0.0223	0.064	0.0991																	0.00851	1.2248	0.01706	1.161	0.0428	1.117	0.04189	1.1163		0.08556	1.254		0.08556	0.1891	0.4696	0.6023	5.13333	0.7161	0.7713
-0.309	0.02213	0.06366	0.09841																	0.00854	1.2255	0.01711	1.1622	0.04294	1.117	0.04203	1.1157		0.08583	1.2546		0.08583	0.1884	0.4706	0.6026	5.15	0.7171	0.7715
-0.31	0.02158	0.0632	0.09755																	0.00857	1.2258	0.01717	1.1619	0.04308	1.1163	0.04216	1.1157		0.08611	1.254		0.08611	0.1897	0.4696	0.6026	5.16667	0.7177	0.7725
-0.311	0.02132	0.0628	0.097																	0.0086	1.2255	0.01722	1.1628	0.04322	1.116	0.0423	1.1157		0.08639	1.254		0.08639	0.1881	0.4693	0.602	5.18333	0.7179	0.7716
-0.312	0.02078	0.06233	0.09622																	0.00862	1.2245	0.01728	1.1635	0.04335	1.1163	0.04244	1.1157		0.08667	1.254		0.08667	0.1894	0.4693	0.6026	5.2	0.7168	0.7685
-0.313	0.02051	0.06188	0.09544																	0.00865	1.2242	0.01734	1.1622	0.04349	1.1166	0.04257	1.1154		0.08694	1.2537		0.08694	0.1872	0.4699	0.6026	5.21667	0.7164	0.7687
-0.314	0.01996	0.06141	0.09477																	0.00868	1.2239	0.01739	1.1635	0.04363	1.1166	0.04271	1.1154		0.08722	1.2537		0.08722	0.1881	0.4687	0.6001	5.23333	0.718	0.7683
-0.315	0.01973	0.06098	0.09385																	0.00871	1.2242	0.01745	1.1635	0.04377	1.1166	0.04284	1.1151		0.0875	1.254		0.0875	0.1875	0.4699	0.6017	5.25	0.7176	0.7682
-0.316	0.01917	0.0604	0.09306																	0.00873	1.2248	0.0175	1.1625	0.04391	1.117	0.04298	1.1154		0.08778	1.2534		0.08778	0.1884	0.469	0.602	5.26667	0.7168	0.7688
-0.317	0.01896	0.05996	0.09208																	0.00876	1.2239	0.01756	1.1622	0.04405	1.117	0.04312	1.1151		0.08806	1.2534		0.08806	0.1878	0.469	0.6029	5.28333	0.7182	0.7666
-0.318	0.01836	0.05936	0.09142																	0.00879	1.2242	0.01761	1.1622	0.04419	1.117	0.04325	1.1151		0.08833	1.2534		0.08833	0.1884	0.4696	0.6011	5.3	0.7176	0.766
-0.319	0.01806	0.05884	0.09056																	0.00882	1.2251	0.01767	1.1628	0.04433	1.117	0.04339	1.1151		0.08861	1.2537		0.08861	0.1872	0.4696	0.6026	5.31667	0.717	0.7669
-0.32	0.01752	0.05831	0.08972																	0.00885	1.2245	0.01772	1.1635	0.04447	1.117	0.04352	1.1148		0.08889	1.2537		0.08889	0.1884	0.4699	0.6023	5.33333	0.7159	0.7667
-0.321	0.01713	0.0577	0.0887																	0.00887	1.2239	0.01778	1.1622	0.04461	1.1173	0.04366	1.1145		0.08917	1.2537		0.08917	0.1866	0.4696	0.602	5.35	0.715	0.7674
-0.322	0.01652	0.05709	0.0878																	0.0089	1.2239	0.01784	1.1625	0.04474	1.1163	0.04379	1.1142		0.08944	1.2534		0.08944	0.1884	0.4703	0.602	5.36667	0.7153	0.7679
-0.323	0.01616	0.05656	0.08681																	0.00893	1.2239	0.01789	1.1628	0.04488	1.1163	0.04393	1.1145		0.08972	1.2537		0.08972	0.1866	0.4699	0.6023	5.38333	0.7152	0.7668
-0.324	0.01544	0.0559	0.08593																	0.00896	1.2248	0.01795	1.1635	0.04502	1.1166	0.04407	1.1145		0.09	1.2537		0.09	0.1878	0.4703	0.6023	5.4	0.7144	0.7678
-0.325	0.01509	0.0554	0.08498																	0.00898	1.2255	0.018	1.1635	0.04516	1.1166	0.0442	1.1142		0.09028	1.2537		0.09028	0.1872	0.4693	0.6023	5.41667	0.7155	0.7646
-0.326	0.01436	0.05474	0.08401																	0.00901	1.2248	0.01806	1.1641	0.0453	1.1163	0.04434	1.1142		0.09056	1.2537		0.09056	0.1869	0.4699	0.6008	5.43333	0.7144	0.7647
-0.327	0.01394	0.05414	0.08289																	0.00904	1.2245	0.01811	1.1635	0.04544	1.117	0.04447	1.1142		0.09083	1.2534		0.09083	0.186	0.4703	0.6017	5.45	0.7154	0.7631
-0.328	0.01322	0.05351	0.08197																	0.00907	1.2255	0.01817	1.1635	0.04558	1.1166	0.04461	1.1142		0.09111	1.2537		0.09111	0.1872	0.4693	0.6017	5.46667	0.7148	0.7637
-0.329	0.01279	0.05286	0.08078																	0.00909	1.2267	0.01822	1.1638	0.04572	1.117	0.04474	1.1142		0.09139	1.2537		0.09139	0.1875	0.4699	0.6017	5.48333	0.7145	0.7622
-0.33	0.01207	0.05218	0.07986																	0.00912	1.2258	0.01828	1.1647	0.04586	1.1173	0.04488	1.1142		0.09167	1.2537		0.09167	0.1869	0.4706	0.6023	5.5	0.714	0.7624
-0.331	0.01163	0.05149	0.07866																	0.00915	1.2261	0.01834	1.1647	0.04599	1.1173	0.04502	1.1139		0.09194	1.2537		0.09194	0.1872	0.4703	0.6011	5.51667	0.7159	0.7674
-0.332	0.01085	0.0507	0.07758																	0.00918	1.2258	0.01839	1.1644	0.04613	1.1173	0.04515	1.1132		0.09222	1.2537		0.09222	0.1863	0.4699	0.6017	5.53333	0.7162	0.7666
-0.333	0.01051	0.05007	0.07644																	0.0092	1.2248	0.01845	1.1638	0.04627	1.1176	0.04529	1.1139		0.0925	1.2537		0.0925	0.1875	0.4696	0.6011	5.55	0.7155	0.7682
-0.334	0.00963	0.0492	0.07511																	0.00923	1.2258	0.0185	1.1638	0.04641	1.1176	0.04542	1.1132		0.09278	1.2537		0.09278	0.1863	0.4699	0.6008	5.56667	0.7149	0.7667
-0.335	0.00914	0.04841	0.07401																	0.00926	1.2242	0.01856	1.1638	0.04655	1.1173	0.04556	1.1132		0.09306	1.2537		0.09306	0.1869	0.4696	0.6017	5.58333	0.7155	0.7635
-0.336	0.0083	0.0476	0.07286																	0.00929	1.2264	0.01861	1.1638	0.04669	1.117	0.0457	1.1129		0.09333	1.2531		0.09333	0.1853	0.4703	0.6008	5.6	0.7142	0.7633
-0.337	0.00771	0.04674	0.07147																	0.00931	1.2261	0.01867	1.1641	0.04683	1.117	0.04583	1.1129		0.09361	1.2534		0.09361	0.1869	0.4703	0.6017	5.61667	0.7152	0.7623
-0.338	0.00681	0.04589	0.07023																	0.00934	1.2251	0.01872	1.1644	0.04697	1.1163	0.04597	1.1129		0.09389	1.2537		0.09389	0.186	0.469	0.6005	5.63333	0.7142	0.7635
-0.339	0.00622	0.04511	0.06906																	0.00937	1.2245	0.01878	1.1641	0.04711	1.1166	0.0461	1.1123		0.09417	1.2534		0.09417	0.1869	0.469	0.6011	5.65	0.7159	0.7628
-0.34	0.00524	0.04419	0.06763																	0.0094	1.2248	0.01884	1.1625	0.04725	1.117	0.04624	1.1129		0.09444	1.2534		0.09444	0.1847	0.4703	0.602	5.66667	0.7148	0.766
-0.341	0.00464	0.04337	0.06632																	0.00943	1.2258	0.01889	1.1625	0.04738	1.117	0.04638	1.1129		0.09472	1.2534		0.09472	0.1853	0.4699	0.6017	5.68333	0.7155	0.7643
-0.342	0.00361	0.04243	0.06519																	0.00945	1.2261	0.01895	1.1635	0.04752	1.117	0.04651	1.1132		0.095	1.2531		0.095	0.185	0.4696	0.6017	5.7	0.7159	0.7628
-0.343	0.00293	0.04153	0.06381																	0.00948	1.2255	0.019	1.1613	0.04766	1.117	0.04665	1.1129		0.09528	1.2531		0.09528	0.185	0.4699	0.6011	5.71667	0.7157	0.7638
-0.344	0.00193	0.04057	0.06256																	0.00951	1.2245	0.01906	1.1616	0.0478	1.117	0.04678	1.1132		0.09556	1.2531		0.09556	0.185	0.4699	0.6017	5.73333	0.7146	0.7646
-0.345	0.00122	0.03962	0.06116																	0.00954	1.2258	0.01911	1.1619	0.04794	1.1166	0.04692	1.1132		0.09583	1.2531		0.09583	0.1853	0.4693	0.6001	5.75	0.7145	0.7626
-0.346	0.0002158	0.03861	0.05986																	0.00956	1.2261	0.01917	1.1613	0.04808	1.1166	0.04705	1.1132		0.09611	1.2531		0.09611	0.1838	0.4706	0.6017	5.76667	0.7141	0.7608
-0.347	-0.0005429	0.03753	0.05831																	0.00959	1.2255	0.01922	1.1625	0.04822	1.1166	0.04719	1.1126		0.09639	1.2534		0.09639	0.1853	0.4696	0.6011	5.78333	0.7136	0.7607
-0.348	-0.00169	0.0364	0.05683																	0.00962	1.2261	0.01928	1.1625	0.04836	1.117	0.04733	1.1129		0.09667	1.2531		0.09667	0.185	0.4703	0.6011	5.8	0.7137	0.7639
-0.349	-0.00241	0.03537	0.05534																	0.00965	1.2267	0.01934	1.1628	0.0485	1.1173	0.04746	1.1132		0.09694	1.2534		0.09694	0.185	0.4699	0.6008	5.81667	0.7148	0.7653
-0.35	-0.00357	0.03419	0.05367																	0.00967	1.227	0.01939	1.1635	0.04863	1.117	0.0476	1.1129		0.09722	1.2534		0.09722	0.1844	0.4699	0.6008	5.83333	0.7145	0.7649
-0.351	-0.00441	0.03313	0.05204																	0.0097	1.2267	0.01945	1.1635	0.04877	1.1163	0.04773	1.1129		0.0975	1.2537		0.0975	0.1857	0.4703	0.6008	5.85	0.715	0.7674
-0.352	-0.00561	0.03194	0.05043																	0.00973	1.2282	0.0195	1.1619	0.04891	1.1166	0.04787	1.1126		0.09778	1.2534		0.09778	0.1841	0.4703	0.6005	5.86667	0.715	0.7654
-0.353	-0.00664	0.03073	0.04879																	0.00976	1.2282	0.01956	1.1622	0.04905	1.1163	0.04801	1.1126		0.09806	1.2534		0.09806	0.1841	0.4693	0.6011	5.88333	0.7151	0.7651
-0.354	-0.0079	0.02951	0.04702																	0.00978	1.2264	0.01961	1.1622	0.04919	1.116	0.04814	1.1123		0.09833	1.2534		0.09833	0.1847	0.4706	0.6008	5.9	0.7146	0.7641
-0.355	-0.0089	0.02831	0.04536																	0.00981	1.2255	0.01967	1.1613	0.04933	1.1157	0.04828	1.1123		0.09861	1.2534		0.09861	0.1838	0.4703	0.5998	5.91667	0.7146	0.7618
-0.356	-0.01027	0.02696	0.04379																	0.00984	1.2255	0.01972	1.1622	0.04947	1.1157	0.04841	1.112		0.09889	1.2534		0.09889	0.1835	0.4693	0.6005	5.93333	0.7145	0.7621
-0.357	-0.0113	0.02571	0.04195																	0.00987	1.2261	0.01978	1.1625	0.04961	1.116	0.04855	1.112		0.09917	1.2534		0.09917	0.1841	0.4703	0.6008	5.95	0.7144	0.7626
-0.358	-0.0127	0.02436	0.04025																	0.0099	1.2279	0.01984	1.1625	0.04975	1.116	0.04869	1.112		0.09944	1.2531		0.09944	0.1838	0.4693	0.5998	5.96667	0.7155	0.7614
-0.359	-0.01378	0.02301	0.03827																	0.00992	1.2282	0.01989	1.1625	0.04989	1.1163	0.04882	1.112		0.09972	1.2527		0.09972	0.1838	0.4696	0.6011	5.98333	0.715	0.7602
-0.36	-0.01521	0.02157	0.03662																	0.00995	1.227	0.01995	1.1619	0.05002	1.1166	0.04896	1.1117		0.1	1.2527		0.1	0.1841	0.4696	0.6001	6	0.7148	0.7605
-0.361	-0.01635	0.02013	0.03476																	0.00998	1.2286	0.02	1.1625	0.05016	1.1166	0.04909	1.1117		0.10028	1.2527		0.10028	0.1841	0.4693	0.6001	6.01667	0.7143	0.762
-0.362	-0.01778	0.01863	0.03311																	0.01001	1.2289	0.02006	1.1622	0.0503	1.1163	0.04923	1.112		0.10056	1.2527		0.10056	0.1835	0.4706	0.6005	6.03333	0.7139	0.7598
-0.363	-0.01896	0.01711	0.03095																	0.01003	1.2282	0.02011	1.1622	0.05044	1.1166	0.04937	1.112		0.10083	1.2531		0.10083	0.1819	0.4696	0.6005	6.05	0.7141	0.7663
-0.364	-0.02053	0.01547	0.02924																	0.01006	1.2292	0.02017	1.1628	0.05058	1.1163	0.0495	1.1123		0.10111	1.2531		0.10111	0.1841	0.4699	0.6008	6.06667	0.7143	0.7656
-0.365	-0.02171	0.01394	0.02722																	0.01009	1.2298	0.02022	1.1644	0.05072	1.1163	0.04964	1.112		0.10139	1.2531		0.10139	0.1819	0.4693	0.6011	6.08333	0.7144	0.7652
-0.366	-0.02336	0.01223	0.02515																	0.01012	1.2286	0.02028	1.1635	0.05086	1.1163	0.04977	1.112		0.10167	1.2531		0.10167	0.1841	0.4699	0.6011	6.1	0.7143	0.7661
-0.367	-0.02471	0.01058	0.02321																	0.01014	1.2298	0.02034	1.1625	0.051	1.1163	0.04991	1.112		0.10194	1.2531		0.10194	0.1832	0.4699	0.6005	6.11667	0.7137	0.7783
-0.368	-0.02638	0.00887	0.02132																	0.01017	1.2295	0.02039	1.1628	0.05114	1.1166	0.05005	1.1117		0.10222	1.2531		0.10222	0.1835	0.4696	0.5998	6.13333	0.7135	0.776
-0.369	-0.02783	0.00713	0.01926																	0.0102	1.2273	0.02045	1.1628	0.05127	1.1157	0.05018	1.112		0.1025	1.2531		0.1025	0.181	0.4699	0.6001	6.15	0.713	0.7741
-0.37	-0.0296	0.00543	0.01734																	0.01023	1.227	0.0205	1.1628	0.05141	1.116	0.05032	1.1117		0.10278	1.2531		0.10278	0.1832	0.4696	0.6008	6.16667	0.7164	0.7719
-0.371	-0.03104	0.00371	0.01519																	0.01025	1.2292	0.02056	1.1628	0.05155	1.116	0.05045	1.112		0.10306	1.2531		0.10306	0.181	0.4696	0.6008	6.18333	0.7164	0.7703
-0.372	-0.03293	0.00183	0.01318																	0.01028	1.2301	0.02061	1.1635	0.05169	1.116	0.05059	1.112		0.10333	1.2527		0.10333	0.1841	0.4703	0.6017	6.2	0.7163	0.7693
-0.373	-0.03446	5.562e-05	0.01122																	0.01031	1.2292	0.02067	1.1638	0.05183	1.1163	0.05073	1.112		0.10361	1.2531		0.10361	0.1813	0.4693	0.6011	6.21667	0.7169	0.7689
-0.374	-0.03638	-0.00186	0.00913																	0.01034	1.2298	0.02072	1.1635	0.05197	1.1163	0.05086	1.1117		0.10389	1.2531		0.10389	0.1841	0.4699	0.6001	6.23333	0.7154	0.7663
-0.375	-0.03797	-0.0037	0.00709																	0.01037	1.2301	0.02078	1.1641	0.05211	1.1166	0.051	1.1111		0.10417	1.2534		0.10417	0.1829	0.4696	0.5998	6.25	0.7164	0.7662
-0.376	-0.03987	-0.0057	0.00521																	0.01039	1.2317	0.02084	1.1638	0.05225	1.117	0.05113	1.1108		0.10444	1.2531		0.10444	0.1835	0.4693	0.6008	6.26667	0.7168	0.765
-0.377	-0.04153	-0.00777	0.00275																	0.01042	1.2307	0.02089	1.1641	0.05239	1.117	0.05127	1.1108		0.10472	1.2531		0.10472	0.1835	0.4693	0.5995	6.28333	0.7164	0.7653
-0.378	-0.0435	-0.00984	0.0009297																	0.01045	1.2307	0.02095	1.1641	0.05253	1.1173	0.0514	1.1111		0.105	1.2534		0.105	0.1838	0.4696	0.5998	6.3	0.716	0.767
-0.379	-0.04519	-0.01188	-0.00147																	0.01048	1.2304	0.021	1.1641	0.05266	1.117	0.05154	1.1111		0.10528	1.2531		0.10528	0.1819	0.4696	0.6005	6.31667	0.7167	0.7657
-0.38	-0.04733	-0.01407	-0.0036																	0.0105	1.2307	0.02106	1.1641	0.0528	1.1163	0.05168	1.1111		0.10556	1.2531		0.10556	0.1826	0.4699	0.5998	6.33333	0.7161	0.7649
-0.381	-0.04903	-0.01614	-0.00582																	0.01053	1.2307	0.02111	1.1644	0.05294	1.117	0.05181	1.1108		0.10583	1.2534		0.10583	0.1829	0.4699	0.6005	6.35	0.7159	0.7648
-0.382	-0.05123	-0.01839	-0.00812																	0.01056	1.2313	0.02117	1.1628	0.05308	1.1166	0.05195	1.1104		0.10611	1.2534		0.10611	0.1826	0.4699	0.6008	6.36667	0.7159	0.7639
-0.383	-0.05309	-0.02051	-0.01036																	0.01059	1.2317	0.02122	1.1638	0.05322	1.1166	0.05208	1.1101		0.10639	1.2534		0.10639	0.1829	0.4693	0.5998	6.38333	0.7157	0.7649
-0.384	-0.05524	-0.02271	-0.01257																	0.01061	1.2317	0.02128	1.1638	0.05336	1.1173	0.05222	1.1104		0.10667	1.2537		0.10667	0.181	0.4696	0.6001	6.4	0.7165	0.7657
-0.385	-0.05723	-0.02493	-0.01488																	0.01064	1.2313	0.02134	1.1625	0.0535	1.1166	0.05236	1.1101		0.10694	1.2534		0.10694	0.1844	0.4693	0.6001	6.41667	0.7161	0.7666
-0.386	-0.05952	-0.02714	-0.01695																	0.01067	1.232	0.02139	1.1619	0.05364	1.1163	0.05249	1.1101		0.10722	1.2534		0.10722	0.1816	0.4699	0.6005	6.43333	0.716	0.7653
-0.387	-0.06152	-0.02933	-0.01923																	0.0107	1.2323	0.02145	1.1635	0.05378	1.1166	0.05263	1.1101		0.1075	1.2531		0.1075	0.1832	0.4693	0.6005	6.45	0.7168	0.766
-0.388	-0.06388	-0.03162	-0.02132																	0.01072	1.2313	0.0215	1.1625	0.05392	1.1163	0.05276	1.1098		0.10778	1.2531		0.10778	0.1819	0.4706	0.5995	6.46667	0.7162	0.7647
-0.389	-0.06582	-0.0338	-0.02355																	0.01075	1.2307	0.02156	1.1638	0.05405	1.1163	0.0529	1.1098		0.10806	1.2531		0.10806	0.1832	0.4693	0.5998	6.48333	0.7172	0.7641
-0.39	-0.0682	-0.03616	-0.02568																	0.01078	1.2301	0.02161	1.1635	0.05419	1.116	0.05303	1.1098		0.10833	1.2534		0.10833	0.1791	0.4696	0.6001	6.5	0.7187	0.7644
-0.391	-0.0702	-0.03845	-0.02802																	0.01081	1.2295	0.02167	1.1619	0.05433	1.116	0.05317	1.1098		0.10861	1.2534		0.10861	0.1829	0.469	0.6005	6.51667	0.7185	0.763
-0.392	-0.07258	-0.04085	-0.03002																	0.01084	1.2292	0.02172	1.1622	0.05447	1.116	0.05331	1.1098		0.10889	1.2534		0.10889	0.1816	0.469	0.6005	6.53333	0.7179	0.7654
-0.393	-0.07462	-0.04323	-0.03236																	0.01086	1.2298	0.02178	1.1616	0.05461	1.1163	0.05344	1.1098		0.10917	1.2531		0.10917	0.1813	0.4687	0.5995	6.55	0.7183	0.7654
-0.394	-0.07699	-0.04568	-0.03446																	0.01089	1.2301	0.02184	1.161	0.05475	1.116	0.05358	1.1098		0.10944	1.2531		0.10944	0.1816	0.4693	0.5998	6.56667	0.7173	0.7648
-0.395	-0.07903	-0.0481	-0.0369																	0.01092	1.2301	0.02189	1.161	0.05489	1.116	0.05371	1.1098		0.10972	1.2534		0.10972	0.1801	0.4703	0.6005	6.58333	0.7181	0.7687
-0.396	-0.08152	-0.05062	-0.03926																	0.01095	1.2307	0.02195	1.161	0.05503	1.116	0.05385	1.1095		0.11	1.2534		0.11	0.1813	0.4684	0.5998	6.6	0.7168	0.7628
-0.397	-0.08355	-0.05289	-0.04142																	0.01097	1.2301	0.022	1.1613	0.05517	1.1163	0.05399	1.1098		0.11028	1.2534		0.11028	0.1813	0.4693	0.6005	6.61667	0.7165	0.7651
-0.398	-0.08618	-0.05539	-0.04376																	0.011	1.231	0.02206	1.1616	0.0553	1.116	0.05412	1.1095		0.11056	1.2534		0.11056	0.1813	0.4696	0.6011	6.63333	0.7164	0.7652
-0.399	-0.0884	-0.05772	-0.04587																	0.01103	1.231	0.02211	1.1619	0.05544	1.1163	0.05426	1.1092		0.11083	1.2531		0.11083	0.1798	0.4693	0.6005	6.65	0.7172	0.7645
-0.4	-0.09089	-0.06008	-0.04807																	0.01106	1.231	0.02217	1.1619	0.05558	1.1163	0.05439	1.1092		0.11111	1.2531		0.11111	0.1816	0.4693	0.6001	6.66667	0.7167	0.7647
-0.401	-0.09312	-0.06241	-0.0502																	0.01108	1.2301	0.02222	1.1619	0.05572	1.1163	0.05453	1.1089		0.11139	1.2531		0.11139	0.1801	0.4693	0.5998	6.68333	0.7167	0.7667
-0.402	-0.09565	-0.06472	-0.05237																	0.01111	1.2307	0.02228	1.1622	0.05586	1.1163	0.05467	1.1092		0.11167	1.2531		0.11167	0.1829	0.469	0.6001	6.7	0.718	0.7667
-0.403	-0.09782	-0.06695	-0.05465																	0.01114	1.2313	0.02234	1.1628	0.056	1.1166	0.0548	1.1092		0.11194	1.2531		0.11194	0.181	0.4693	0.6011	6.71667	0.7178	0.7652
-0.404	-0.1004	-0.06926	-0.05681																	0.01117	1.2317	0.02239	1.1625	0.05614	1.117	0.05494	1.1092		0.11222	1.2531		0.11222	0.1813	0.4699	0.5998	6.73333	0.718	0.7725
-0.405	-0.1024	-0.07146	-0.05914																	0.01119	1.231	0.02245	1.1622	0.05628	1.117	0.05507	1.1089		0.1125	1.2527		0.1125	0.1819	0.4693	0.5989	6.75	0.7176	0.7761
-0.406	-0.1049	-0.07381	-0.0612																	0.01122	1.2304	0.0225	1.161	0.05642	1.1173	0.05521	1.1092		0.11278	1.2531		0.11278	0.185	0.4693	0.6001	6.76667	0.7179	0.7766
-0.407	-0.1069	-0.07603	-0.06372																	0.01125	1.2307	0.02256	1.1613	0.05656	1.117	0.05535	1.1089		0.11306	1.2527		0.11306	0.1816	0.469	0.5998	6.78333	0.7181	0.7757
-0.408	-0.1093	-0.07832	-0.06597																	0.01128	1.2313	0.02261	1.1607	0.05669	1.1173	0.05548	1.1092		0.11333	1.2531		0.11333	0.1804	0.469	0.6005	6.8	0.7172	0.7743
-0.409	-0.1114	-0.0806	-0.06837																	0.0113	1.2301	0.02267	1.1607	0.05683	1.1173	0.05562	1.1092		0.11361	1.2531		0.11361	0.1819	0.4703	0.5992	6.81667	0.7177	0.7731
-0.41	-0.1139	-0.0831	-0.07082																	0.01133	1.2317	0.02272	1.161	0.05697	1.117	0.05575	1.1086		0.11389	1.2527		0.11389	0.1798	0.4693	0.5992	6.83333	0.7172	0.7727
-0.411	-0.1158	-0.08519	-0.07306																	0.01136	1.2304	0.02278	1.161	0.05711	1.1173	0.05589	1.1089		0.11417	1.2527		0.11417	0.1807	0.4703	0.5998	6.85	0.7171	0.7729
-0.412	-0.1181	-0.08747	-0.07515																	0.01139	1.2307	0.02284	1.1616	0.05725	1.117	0.05603	1.1089		0.11444	1.2527		0.11444	0.1813	0.4699	0.5998	6.86667	0.7173	0.7734
-0.413	-0.12	-0.08948	-0.07714																	0.01142	1.2301	0.02289	1.1616	0.05739	1.1166	0.05616	1.1086		0.11472	1.2527		0.11472	0.1807	0.4693	0.5998	6.88333	0.7167	0.7741
-0.414	-0.1224	-0.09159	-0.07915																	0.01144	1.2301	0.02295	1.161	0.05753	1.1166	0.0563	1.1086		0.115	1.2527		0.115	0.1804	0.4681	0.5992	6.9	0.7172	0.775
-0.415	-0.1243	-0.09347	-0.08139																	0.01147	1.2289	0.023	1.1607	0.05767	1.1166	0.05643	1.1092		0.11528	1.2527		0.11528	0.1804	0.4699	0.5998	6.91667	0.7173	0.7742
-0.416	-0.1265	-0.09547	-0.08338																	0.0115	1.2295	0.02306	1.1619	0.05781	1.117	0.05657	1.1089		0.11556	1.2527		0.11556	0.1804	0.4693	0.5989	6.93333	0.7171	0.7787
-0.417	-0.1284	-0.09731	-0.08544																	0.01153	1.2298	0.02311	1.1613	0.05794	1.1166	0.0567	1.1089		0.11583	1.2527		0.11583	0.1791	0.4693	0.5992	6.95	0.7169	0.7776
-0.418	-0.1306	-0.09919	-0.08747																	0.01155	1.2292	0.02317	1.161	0.05808	1.1166	0.05684	1.1083		0.11611	1.2527		0.11611	0.1813	0.4693	0.5998	6.96667	0.7158	0.7772
-0.419	-0.1323	-0.1009	-0.0896																	0.01158	1.2292	0.02322	1.1622	0.05822	1.117	0.05698	1.1086		0.11639	1.2524		0.11639	0.1788	0.4693	0.5998	6.98333	0.7161	0.7759
-0.42	-0.1344	-0.1029	-0.09177																	0.01161	1.2298	0.02328	1.1613	0.05836	1.1166	0.05711	1.1083		0.11667	1.2524		0.11667	0.1807	0.4693	0.5998	7	0.7161	0.7747
-0.421	-0.136	-0.1046	-0.09385																	0.01164	1.2301	0.02334	1.1594	0.0585	1.117	0.05725	1.1086		0.11694	1.2524		0.11694	0.1791	0.4687	0.6005	7.01667	0.7178	0.7741
-0.422	-0.1379	-0.1066	-0.09608																	0.01166	1.2292	0.02339	1.1597	0.05864	1.117	0.05738	1.1086		0.11722	1.2524		0.11722	0.1804	0.469	0.6005	7.03333	0.7179	0.7721
-0.423	-0.1393	-0.1084	-0.09835																	0.01169	1.2282	0.02345	1.1604	0.05878	1.1163	0.05752	1.1086		0.1175	1.2524		0.1175	0.1798	0.4696	0.6005	7.05	0.7174	0.7726
-0.424	-0.1412	-0.1104	-0.1005																	0.01172	1.2282	0.0235	1.1604	0.05892	1.116	0.05766	1.1083		0.11778	1.2524		0.11778	0.1804	0.4696	0.5995	7.06667	0.7165	0.77
-0.425	-0.1427	-0.1123	-0.1031																	0.01175	1.2292	0.02356	1.16	0.05906	1.1166	0.05779	1.1083		0.11806	1.2521		0.11806	0.1798	0.4696	0.5998	7.08333	0.7165	0.7695
-0.426	-0.1445	-0.1143	-0.1055																	0.01177	1.2286	0.02361	1.1594	0.0592	1.1173	0.05793	1.1086		0.11833	1.2521		0.11833	0.1785	0.4699	0.5995	7.1	0.7171	0.7676
-0.427	-0.1459	-0.1162	-0.1081																	0.0118	1.2292	0.02367	1.16	0.05933	1.117	0.05806	1.1083		0.11861	1.2521		0.11861	0.1798	0.4693	0.5989	7.11667	0.7218	0.772
-0.428	-0.1479	-0.1182	-0.1108																	0.01183	1.2279	0.02372	1.1607	0.05947	1.117	0.0582	1.1083		0.11889	1.2524		0.11889	0.1779	0.4687	0.5995	7.13333	0.7214	0.7696
-0.429	-0.1493	-0.12	-0.1133																	0.01186	1.2273	0.02378	1.1604	0.05961	1.1173	0.05833	1.108		0.11917	1.2524		0.11917	0.1804	0.4687	0.5986	7.15	0.7204	0.7743
-0.43	-0.1512	-0.122	-0.116																	0.01189	1.2286	0.02384	1.161	0.05975	1.1173	0.05847	1.108		0.11944	1.2527		0.11944	0.1782	0.4681	0.5983	7.16667	0.7197	0.7705
-0.431	-0.1526	-0.1238	-0.1187																	0.01191	1.2282	0.02389	1.1604	0.05989	1.117	0.05861	1.1083		0.11972	1.2524		0.11972	0.1782	0.469	0.5998	7.18333	0.7192	0.7703
-0.432	-0.1544	-0.1258	-0.121																	0.01194	1.2286	0.02395	1.1594	0.06003	1.1163	0.05874	1.1083		0.12	1.2521		0.12	0.1785	0.4687	0.5995	7.2	0.7192	0.7711
-0.433	-0.1559	-0.1277	-0.1239																	0.01197	1.2279	0.024	1.1594	0.06017	1.117	0.05888	1.1083		0.12028	1.2524		0.12028	0.177	0.469	0.5989	7.21667	0.7193	0.7706
-0.434	-0.1577	-0.1298	-0.1265																	0.012	1.2286	0.02406	1.16	0.06031	1.117	0.05901	1.1083		0.12056	1.2521		0.12056	0.1788	0.4684	0.5995	7.23333	0.719	0.7712
-0.435	-0.159	-0.1319	-0.1295																	0.01202	1.2286	0.02411	1.1604	0.06045	1.1173	0.05915	1.108		0.12083	1.2521		0.12083	0.1776	0.4687	0.5992	7.25	0.7183	0.7734
-0.436	-0.1607	-0.1342	-0.1325																	0.01205	1.2289	0.02417	1.1607	0.06058	1.1173	0.05929	1.108		0.12111	1.2524		0.12111	0.1795	0.4681	0.5998	7.26667	0.7192	0.7728
-0.437	-0.162	-0.1364	-0.1357																	0.01208	1.2292	0.02422	1.1607	0.06072	1.1173	0.05942	1.1083		0.12139	1.2524		0.12139	0.1782	0.4678	0.5995	7.28333	0.7186	0.7684
-0.438	-0.1639	-0.139	-0.139																	0.01211	1.2282	0.02428	1.1613	0.06086	1.1173	0.05956	1.108		0.12167	1.2521		0.12167	0.1779	0.4687	0.5989	7.3	0.7182	0.7675
-0.439	-0.1652	-0.1414	-0.1425																	0.01213	1.2301	0.02434	1.1616	0.061	1.1173	0.05969	1.108		0.12194	1.2518		0.12194	0.1785	0.4671	0.6001	7.31667	0.7179	0.7679
-0.44	-0.167	-0.1441	-0.146																	0.01216	1.2298	0.02439	1.1607	0.06114	1.117	0.05983	1.108		0.12222	1.2518		0.12222	0.1782	0.4671	0.5998	7.33333	0.7172	0.7691
-0.441	-0.1685	-0.1467	-0.1498																	0.01219	1.2298	0.02445	1.1604	0.06128	1.1173	0.05997	1.1077		0.1225	1.2521		0.1225	0.1782	0.4678	0.6001	7.35	0.7177	0.7681
-0.442	-0.1705	-0.1495	-0.1534																	0.01222	1.2301	0.0245	1.1604	0.06142	1.1173	0.0601	1.1077		0.12278	1.2518		0.12278	0.1767	0.4678	0.5986	7.36667	0.7176	0.7688
-0.443	-0.1721	-0.1522	-0.1574																	0.01224	1.2317	0.02456	1.1594	0.06156	1.117	0.06024	1.1077		0.12306	1.2521		0.12306	0.1782	0.4681	0.5992	7.38333	0.7181	0.769
-0.444	-0.1742	-0.1551	-0.1613																	0.01227	1.2317	0.02461	1.16	0.0617	1.117	0.06037	1.1077		0.12333	1.2524		0.12333	0.177	0.4681	0.5989	7.4	0.7175	0.768
-0.445	-0.1759	-0.1578	-0.1653																	0.0123	1.2307	0.02467	1.1604	0.06184	1.1173	0.06051	1.108		0.12361	1.2524		0.12361	0.1773	0.4684	0.5998	7.41667	0.717	0.7664
-0.446	-0.1782	-0.1608	-0.1692																	0.01233	1.231	0.02473	1.16	0.06197	1.1176	0.06064	1.108		0.12389	1.2524		0.12389	0.1776	0.4668	0.5992	7.43333	0.7173	0.767
-0.447	-0.18	-0.1636	-0.1734																	0.01236	1.231	0.02478	1.16	0.06211	1.1176	0.06078	1.108		0.12417	1.2524		0.12417	0.1764	0.4681	0.5992	7.45	0.717	0.7657
-0.448	-0.1822	-0.1667	-0.1772																	0.01238	1.2313	0.02484	1.1604	0.06225	1.1176	0.06092	1.108		0.12444	1.2521		0.12444	0.177	0.4671	0.5986	7.46667	0.7184	0.7756
-0.449	-0.1841	-0.1697	-0.1815																	0.01241	1.231	0.02489	1.1613	0.06239	1.1176	0.06105	1.1077		0.12472	1.2521		0.12472	0.1767	0.4678	0.5986	7.48333	0.7187	0.7776
-0.45	-0.1863	-0.173	-0.186																	0.01244	1.2317	0.02495	1.161	0.06253	1.1176	0.06119	1.108		0.125	1.2524		0.125	0.1779	0.4681	0.5989	7.5	0.7196	0.775
-0.451	-0.1882	-0.1762	-0.1906																	0.01247	1.231	0.025	1.161	0.06267	1.1176	0.06132	1.108		0.12528	1.2524		0.12528	0.176	0.4678	0.5992	7.51667	0.7186	0.7721
-0.452	-0.1905	-0.1798	-0.1954																	0.01249	1.2313	0.02506	1.1619	0.06281	1.1179	0.06146	1.1077		0.12556	1.2524		0.12556	0.176	0.4681	0.5989	7.53333	0.7185	0.7713
-0.453	-0.1924	-0.1832	-0.2005																	0.01252	1.231	0.02511	1.1607	0.06295	1.1179	0.0616	1.108		0.12583	1.2524		0.12583	0.177	0.4675	0.5995	7.55	0.7177	0.771
-0.454	-0.1948	-0.187	-0.2053																	0.01255	1.2298	0.02517	1.1607	0.06309	1.1176	0.06173	1.108		0.12611	1.2524		0.12611	0.1754	0.4681	0.5989	7.56667	0.717	0.7701
-0.455	-0.1968	-0.1907	-0.2105																	0.01258	1.2313	0.02523	1.16	0.06322	1.1173	0.06187	1.1077		0.12639	1.2524		0.12639	0.1764	0.4671	0.5983	7.58333	0.7169	0.7693
-0.456	-0.1993	-0.1947	-0.2159																	0.0126	1.2304	0.02528	1.16	0.06336	1.117	0.062	1.1077		0.12667	1.2524		0.12667	0.1751	0.4675	0.5989	7.6	0.7164	0.7698
-0.457	-0.2017	-0.1985	-0.2214																	0.01263	1.2301	0.02534	1.1607	0.0635	1.117	0.06214	1.1077		0.12694	1.2524		0.12694	0.176	0.4668	0.5986	7.61667	0.7162	0.7716
-0.458	-0.2044	-0.2025	-0.2269																	0.01266	1.2317	0.02539	1.161	0.06364	1.1176	0.06228	1.107		0.12722	1.2524		0.12722	0.1795	0.4671	0.598	7.63333	0.7167	0.7704
-0.459	-0.2069	-0.2064	-0.2324																	0.01269	1.2298	0.02545	1.1597	0.06378	1.117	0.06241	1.1067		0.1275	1.2521		0.1275	0.1742	0.4671	0.5989	7.65	0.7161	0.7731
-0.46	-0.2099	-0.2105	-0.2381																	0.01271	1.2307	0.0255	1.1607	0.06392	1.1166	0.06255	1.1064		0.12778	1.2521		0.12778	0.1757	0.4678	0.5992	7.66667	0.7162	0.773
-0.461	-0.2124	-0.2144	-0.2438																	0.01274	1.231	0.02556	1.161	0.06406	1.1166	0.06268	1.1061		0.12806	1.2521		0.12806	0.1754	0.4678	0.5989	7.68333	0.7161	0.7697
-0.462	-0.2155	-0.2185	-0.2496																	0.01277	1.2307	0.02561	1.1607	0.0642	1.1166	0.06282	1.1064		0.12833	1.2521		0.12833	0.1754	0.4675	0.5989	7.7	0.7164	0.7771
-0.463	-0.2182	-0.2225	-0.2553																	0.0128	1.2317	0.02567	1.161	0.06434	1.1166	0.06296	1.1067		0.12861	1.2521		0.12861	0.176	0.4665	0.5986	7.71667	0.7159	0.7751
-0.464	-0.2212	-0.2267	-0.2609																	0.01283	1.2317	0.02573	1.1607	0.06448	1.1166	0.06309	1.1064		0.12889	1.2521		0.12889	0.1742	0.4675	0.5989	7.73333	0.717	0.773
-0.465	-0.2239	-0.2309	-0.2672																	0.01285	1.2313	0.02578	1.1607	0.06461	1.117	0.06323	1.1067		0.12917	1.2521		0.12917	0.1767	0.4671	0.5989	7.75	0.7167	0.772
-0.466	-0.2269	-0.2354	-0.2732																	0.01288	1.2307	0.02584	1.161	0.06475	1.117	0.06336	1.1064		0.12944	1.2521		0.12944	0.176	0.4668	0.5986	7.76667	0.717	0.7744
-0.467	-0.2296	-0.2399	-0.2796																	0.01291	1.2313	0.02589	1.161	0.06489	1.117	0.0635	1.1064		0.12972	1.2524		0.12972	0.1742	0.4668	0.5989	7.78333	0.7172	0.7746
-0.468	-0.2327	-0.2448	-0.286																	0.01294	1.2307	0.02595	1.1607	0.06503	1.117	0.06363	1.1064		0.13	1.2524		0.13	0.1757	0.4668	0.5992	7.8	0.7171	0.7722
-0.469	-0.2353	-0.2494	-0.2926																	0.01296	1.231	0.026	1.1604	0.06517	1.1173	0.06377	1.1061		0.13028	1.2521		0.13028	0.1785	0.4675	0.5983	7.81667	0.7172	0.7734
-0.47	-0.2385	-0.2543	-0.2994																	0.01299	1.2289	0.02606	1.1597	0.06531	1.117	0.06391	1.1061		0.13056	1.2521		0.13056	0.1773	0.4681	0.5986	7.83333	0.7162	0.7704
-0.471	-0.2413	-0.2591	-0.3062																	0.01302	1.2286	0.02611	1.1597	0.06545	1.1166	0.06404	1.1061		0.13083	1.2521		0.13083	0.1726	0.4665	0.5977	7.85	0.7163	0.7704
-0.472	-0.2449	-0.2641	-0.3129																	0.01305	1.2298	0.02617	1.16	0.06559	1.117	0.06418	1.1061		0.13111	1.2521		0.13111	0.1754	0.4668	0.5989	7.86667	0.7164	0.7691
-0.473	-0.248	-0.269	-0.32																	0.01307	1.2307	0.02623	1.1607	0.06573	1.1173	0.06431	1.1061		0.13139	1.2521		0.13139	0.1751	0.4668	0.5986	7.88333	0.7162	0.7684
-0.474	-0.2514	-0.2738	-0.3268																	0.0131	1.2295	0.02628	1.1607	0.06587	1.1166	0.06445	1.1055		0.13167	1.2524		0.13167	0.1739	0.4671	0.598	7.9	0.7158	0.7673
-0.475	-0.2547	-0.2786	-0.3338																	0.01313	1.2295	0.02634	1.1607	0.066	1.1163	0.06459	1.1055		0.13194	1.2524		0.13194	0.1751	0.4665	0.5977	7.91667	0.7153	0.7664
-0.476	-0.2584	-0.2836	-0.3409																	0.01316	1.2292	0.02639	1.1607	0.06614	1.1166	0.06472	1.1061		0.13222	1.2524		0.13222	0.1748	0.4671	0.5983	7.93333	0.7157	0.7673
-0.477	-0.2616	-0.2883	-0.348																	0.01318	1.2295	0.02645	1.1616	0.06628	1.1163	0.06486	1.1055		0.1325	1.2518		0.1325	0.1754	0.4665	0.598	7.95	0.7155	0.7661
-0.478	-0.2654	-0.2934	-0.355																	0.01321	1.2279	0.0265	1.1616	0.06642	1.116	0.06499	1.1052		0.13278	1.2521		0.13278	0.1739	0.4671	0.5992	7.96667	0.7149	0.7644
-0.479	-0.2686	-0.2983	-0.3622																	0.01324	1.2286	0.02656	1.1613	0.06656	1.116	0.06513	1.1055		0.13306	1.2521		0.13306	0.1739	0.4675	0.5974	7.98333	0.7145	0.7636
-0.48	-0.2723	-0.3034	-0.3693																	0.01327	1.2279	0.02661	1.1616	0.0667	1.116	0.06527	1.1055		0.13333	1.2518		0.13333	0.1748	0.4671	0.5977	8	0.7144	0.7645
-0.481	-0.2755	-0.3085	-0.3768																	0.01329	1.2279	0.02667	1.161	0.06684	1.1163	0.0654	1.1061		0.13361	1.2521		0.13361	0.1729	0.4671	0.598	8.01667	0.715	0.7651
-0.482	-0.279	-0.3139	-0.3842																	0.01332	1.2289	0.02673	1.1613	0.06698	1.1163	0.06554	1.1061		0.13389	1.2524		0.13389	0.1748	0.4671	0.598	8.03333	0.7151	0.7647
-0.483	-0.2821	-0.3192	-0.3919																	0.01335	1.2286	0.02678	1.161	0.06712	1.1163	0.06567	1.1061		0.13417	1.2524		0.13417	0.1742	0.4659	0.597	8.05	0.7157	0.763
-0.484	-0.2857	-0.3248	-0.3993																	0.01338	1.2292	0.02684	1.1607	0.06725	1.116	0.06581	1.1055		0.13444	1.2521		0.13444	0.172	0.4665	0.5986	8.06667	0.7161	0.7638
-0.485	-0.2889	-0.3302	-0.4071																	0.01341	1.2292	0.02689	1.1607	0.06739	1.1157	0.06595	1.1055		0.13472	1.2524		0.13472	0.1742	0.4668	0.598	8.08333	0.7157	0.7639
-0.486	-0.2926	-0.3358	-0.4149																	0.01343	1.2292	0.02695	1.161	0.06753	1.1157	0.06608	1.1055		0.135	1.2524		0.135	0.1733	0.4665	0.5977	8.1	0.7155	0.7611
-0.487	-0.2958	-0.3411	-0.4229																	0.01346	1.2295	0.027	1.16	0.06767	1.116	0.06622	1.1055		0.13528	1.2521		0.13528	0.1751	0.4675	0.597	8.11667	0.716	0.7623
-0.488	-0.2997	-0.3467	-0.4308																	0.01349	1.2289	0.02706	1.16	0.06781	1.1157	0.06635	1.1055		0.13556	1.2524		0.13556	0.1739	0.4659	0.5958	8.13333	0.7161	0.761
-0.489	-0.3032	-0.352	-0.4387																	0.01352	1.2289	0.02711	1.16	0.06795	1.116	0.06649	1.1052		0.13583	1.2524		0.13583	0.1733	0.4668	0.5974	8.15	0.7165	0.7632
-0.49	-0.307	-0.3574	-0.4464																	0.01354	1.2289	0.02717	1.1594	0.06809	1.1163	0.06662	1.1052		0.13611	1.2527		0.13611	0.1739	0.4671	0.597	8.16667	0.717	0.7619
-0.491	-0.3106	-0.3628	-0.4547																	0.01357	1.2292	0.02723	1.1597	0.06823	1.116	0.06676	1.1052		0.13639	1.2524		0.13639	0.1729	0.4668	0.597	8.18333	0.7168	0.7615
-0.492	-0.3146	-0.3682	-0.4627																	0.0136	1.2286	0.02728	1.16	0.06837	1.1157	0.0669	1.1052		0.13667	1.2524		0.13667	0.1729	0.4668	0.597	8.2	0.7165	0.7608
-0.493	-0.3181	-0.3734	-0.4706																	0.01363	1.2273	0.02734	1.1594	0.06851	1.1157	0.06703	1.1052		0.13694	1.2527		0.13694	0.1742	0.4675	0.5974	8.21667	0.7162	0.761
-0.494	-0.322	-0.3788	-0.4784																	0.01365	1.2279	0.02739	1.1616	0.06864	1.116	0.06717	1.1055		0.13722	1.2527		0.13722	0.1726	0.4665	0.597	8.23333	0.7161	0.7618
-0.495	-0.3253	-0.3841	-0.4865																	0.01368	1.2286	0.02745	1.1607	0.06878	1.116	0.0673	1.1055		0.1375	1.2527		0.1375	0.1742	0.4665	0.597	8.25	0.7158	0.7672
-0.496	-0.329	-0.3896	-0.4944																	0.01371	1.2282	0.0275	1.1597	0.06892	1.1163	0.06744	1.1055		0.13778	1.2527		0.13778	0.1733	0.4659	0.597	8.26667	0.7159	0.7651
-0.497	-0.3322	-0.3951	-0.5024																	0.01374	1.2286	0.02756	1.1594	0.06906	1.1157	0.06758	1.1061		0.13806	1.2524		0.13806	0.1729	0.4659	0.5961	8.28333	0.716	0.7627
-0.498	-0.3358	-0.4008	-0.5105																	0.01376	1.2292	0.02761	1.1604	0.0692	1.1154	0.06771	1.1055		0.13833	1.2527		0.13833	0.1748	0.4668	0.5964	8.3	0.7157	0.7634
-0.499	-0.3389	-0.4063	-0.5188																	0.01379	1.2298	0.02767	1.16	0.06934	1.1154	0.06785	1.1052		0.13861	1.2527		0.13861	0.1726	0.4668	0.5955	8.31667	0.7155	0.7609
-0.5	-0.3425	-0.412	-0.527																	0.01382	1.2298	0.02773	1.16	0.06948	1.1157	0.06798	1.1049		0.13889	1.2531		0.13889	0.1736	0.4659	0.597	8.33333	0.717	0.7624
-0.501	-0.3456	-0.4174	-0.5353																	0.01385	1.2295	0.02778	1.1594	0.06962	1.1154	0.06812	1.1049		0.13917	1.2527		0.13917	0.1733	0.4656	0.5964	8.35	0.7163	0.7651
-0.502	-0.3493	-0.4231	-0.5435																	0.01388	1.2295	0.02784	1.1594	0.06976	1.1154	0.06825	1.1049		0.13944	1.2524		0.13944	0.1729	0.4668	0.5974	8.36667	0.7166	0.7653
-0.503	-0.3526	-0.4284	-0.5517																	0.0139	1.2298	0.02789	1.1585	0.06989	1.1151	0.06839	1.1049		0.13972	1.2524		0.13972	0.1736	0.4668	0.5958	8.38333	0.717	0.7676
-0.504	-0.3563	-0.434	-0.5599																	0.01393	1.2289	0.02795	1.1588	0.07003	1.1151	0.06853	1.1049		0.14	1.2524		0.14	0.1726	0.4659	0.5961	8.4	0.7165	0.7657
-0.505	-0.3597	-0.4392	-0.5682																	0.01396	1.2298	0.028	1.1585	0.07017	1.1151	0.06866	1.1049		0.14028	1.2527		0.14028	0.1733	0.4656	0.5964	8.41667	0.7168	0.767
-0.506	-0.3634	-0.4444	-0.576																	0.01399	1.2292	0.02806	1.1585	0.07031	1.1151	0.0688	1.1049		0.14056	1.2531		0.14056	0.1723	0.4659	0.5961	8.43333	0.7164	0.765
-0.507	-0.3666	-0.4496	-0.5842																	0.01401	1.2295	0.02811	1.1588	0.07045	1.1148	0.06893	1.1046		0.14083	1.2531		0.14083	0.1726	0.4659	0.5961	8.45	0.7165	0.7653
-0.508	-0.3702	-0.4547	-0.592																	0.01404	1.2295	0.02817	1.1591	0.07059	1.1148	0.06907	1.1049		0.14111	1.2527		0.14111	0.1733	0.4665	0.5958	8.46667	0.7172	0.7654
-0.509	-0.3732	-0.4597	-0.5999																	0.01407	1.2286	0.02823	1.1591	0.07073	1.1154	0.0692	1.1049		0.14139	1.2527		0.14139	0.172	0.4665	0.5955	8.48333	0.7172	0.7648
-0.51	-0.3766	-0.465	-0.6081																	0.0141	1.2286	0.02828	1.1582	0.07087	1.1148	0.06934	1.1046		0.14167	1.2524		0.14167	0.1723	0.4659	0.5961	8.5	0.7172	0.7687
-0.511	-0.3794	-0.4701	-0.6162																	0.01412	1.2286	0.02834	1.1588	0.07101	1.1151	0.06948	1.1042		0.14194	1.2527		0.14194	0.1729	0.465	0.5961	8.51667	0.717	0.7662
-0.512	-0.3825	-0.4753	-0.6239																	0.01415	1.2289	0.02839	1.1591	0.07115	1.1151	0.06961	1.1039		0.14222	1.2527		0.14222	0.1705	0.4653	0.5955	8.53333	0.7168	0.7663
-0.513	-0.3851	-0.4805	-0.6319																	0.01418	1.2286	0.02845	1.1588	0.07128	1.1154	0.06975	1.1039		0.1425	1.2527		0.1425	0.1729	0.4653	0.5955	8.55	0.7164	0.7665
-0.514	-0.3881	-0.4857	-0.64																	0.01421	1.2289	0.0285	1.1597	0.07142	1.1148	0.06988	1.1042		0.14278	1.2527		0.14278	0.172	0.4659	0.5964	8.56667	0.7168	0.7641
-0.515	-0.3906	-0.4908	-0.6481																	0.01423	1.2292	0.02856	1.1594	0.07156	1.1148	0.07002	1.1039		0.14306	1.2524		0.14306	0.1717	0.4656	0.5946	8.58333	0.7164	0.7662
-0.516	-0.3936	-0.4961	-0.6561																	0.01426	1.2295	0.02861	1.1594	0.0717	1.1151	0.07016	1.1036		0.14333	1.2524		0.14333	0.1723	0.4659	0.5952	8.6	0.7163	0.7652
-0.517	-0.3961	-0.501	-0.6643																	0.01429	1.2307	0.02867	1.1579	0.07184	1.1151	0.07029	1.1033		0.14361	1.2524		0.14361	0.1698	0.4659	0.5952	8.61667	0.7156	0.7643
-0.518	-0.3992	-0.506	-0.6722																	0.01432	1.2307	0.02873	1.1579	0.07198	1.1154	0.07043	1.1036		0.14389	1.2524		0.14389	0.1723	0.4653	0.5946	8.63333	0.7151	0.7643
-0.519	-0.4018	-0.5106	-0.6798																	0.01435	1.2304	0.02878	1.1579	0.07212	1.1157	0.07056	1.1033		0.14417	1.2524		0.14417	0.172	0.465	0.5943	8.65	0.715	0.7652
-0.52	-0.4047	-0.5154	-0.6875																	0.01437	1.231	0.02884	1.1588	0.07226	1.1151	0.0707	1.1036		0.14444	1.2524		0.14444	0.1714	0.4662	0.5955	8.66667	0.7148	0.7648
-0.521	-0.4071	-0.52	-0.6953																	0.0144	1.231	0.02889	1.1585	0.0724	1.1151	0.07083	1.1033		0.14472	1.2524		0.14472	0.1717	0.4653	0.5949	8.68333	0.7148	0.7663
-0.522	-0.4098	-0.5245	-0.7026																	0.01443	1.2304	0.02895	1.1588	0.07253	1.1148	0.07097	1.1033		0.145	1.2524		0.145	0.1711	0.4656	0.5946	8.7	0.7147	0.7659
-0.523	-0.412	-0.5288	-0.7101																	0.01446	1.2317	0.029	1.1576	0.07267	1.1148	0.07111	1.1033		0.14528	1.2524		0.14528	0.1708	0.465	0.5949	8.71667	0.7144	0.7664
-0.524	-0.4145	-0.5333	-0.7174																	0.01448	1.2317	0.02906	1.1591	0.07281	1.1145	0.07124	1.1036		0.14556	1.2521		0.14556	0.1717	0.4647	0.5949	8.73333	0.7149	0.7792
-0.525	-0.4162	-0.5373	-0.7247																	0.01451	1.2323	0.02911	1.1579	0.07295	1.1148	0.07138	1.1042		0.14583	1.2521		0.14583	0.1714	0.4644	0.5949	8.75	0.7144	0.7752
-0.526	-0.4185	-0.5418	-0.7319																	0.01454	1.2313	0.02917	1.1585	0.07309	1.1151	0.07151	1.1042		0.14611	1.2521		0.14611	0.1711	0.4634	0.5943	8.76667	0.7142	0.7725
-0.527	-0.42	-0.546	-0.7391																	0.01457	1.2313	0.02923	1.1585	0.07323	1.1148	0.07165	1.1036		0.14639	1.2518		0.14639	0.1717	0.4653	0.5943	8.78333	0.7149	0.7797
-0.528	-0.422	-0.5503	-0.7465																	0.01459	1.231	0.02928	1.1579	0.07337	1.1151	0.07179	1.1036		0.14667	1.2521		0.14667	0.1702	0.4644	0.5939	8.8	0.7151	0.7714
-0.529	-0.4234	-0.5545	-0.7539																	0.01462	1.2301	0.02934	1.1576	0.07351	1.1154	0.07192	1.1039		0.14694	1.2518		0.14694	0.1708	0.4644	0.593	8.81667	0.7151	0.7695
-0.53	-0.4252	-0.5588	-0.761																	0.01465	1.2301	0.02939	1.1563	0.07365	1.1148	0.07206	1.1042		0.14722	1.2521		0.14722	0.1708	0.465	0.5933	8.83333	0.714	0.7677
-0.531	-0.4266	-0.5629	-0.7682																	0.01468	1.2289	0.02945	1.1566	0.07379	1.1145	0.07219	1.1039		0.1475	1.2521		0.1475	0.1702	0.4647	0.5939	8.85	0.7154	0.7669
-0.532	-0.4284	-0.5669	-0.7752																	0.0147	1.2292	0.0295	1.1569	0.07392	1.1148	0.07233	1.1039		0.14778	1.2521		0.14778	0.1714	0.4647	0.5939	8.86667	0.7154	0.7648
-0.533	-0.4297	-0.5707	-0.782																	0.01473	1.2286	0.02956	1.156	0.07406	1.1145	0.07246	1.1036		0.14806	1.2524		0.14806	0.1702	0.4647	0.5927	8.88333	0.715	0.7704
-0.534	-0.4314	-0.5744	-0.7886																	0.01476	1.2282	0.02961	1.1569	0.0742	1.1142	0.0726	1.1036		0.14833	1.2524		0.14833	0.1702	0.4637	0.5943	8.9	0.7154	0.7722
-0.535	-0.4326	-0.5778	-0.7953																	0.01479	1.2289	0.02967	1.1576	0.07434	1.1145	0.07274	1.103		0.14861	1.2524		0.14861	0.1708	0.4644	0.5939	8.91667	0.7149	0.7708
-0.536	-0.4342	-0.5813	-0.8017																	0.01482	1.2286	0.02973	1.1573	0.07448	1.1145	0.07287	1.1033		0.14889	1.2524		0.14889	0.1689	0.4647	0.5943	8.93333	0.7143	0.7688
-0.537	-0.4352	-0.5846	-0.8079																	0.01484	1.2292	0.02978	1.1569	0.07462	1.1145	0.07301	1.1033		0.14917	1.2524		0.14917	0.1708	0.4634	0.5939	8.95	0.714	0.7676
-0.538	-0.4364	-0.5877	-0.8136																	0.01487	1.2298	0.02984	1.1573	0.07476	1.1145	0.07314	1.103		0.14944	1.2521		0.14944	0.1698	0.4637	0.5946	8.96667	0.7147	0.7678
-0.539	-0.4371	-0.5908	-0.8196																	0.0149	1.2282	0.02989	1.1579	0.0749	1.1142	0.07328	1.1036		0.14972	1.2524		0.14972	0.1692	0.4634	0.593	8.98333	0.7152	0.7693
-0.54	-0.4382	-0.5939	-0.8256																	0.01493	1.2289	0.02995	1.1582	0.07504	1.1145	0.07341	1.1033		0.15	1.2527		0.15	0.1708	0.4647	0.5949	9	0.7159	0.7668
-0.541	-0.4386	-0.5968	-0.8315																	0.01495	1.2292	0.03	1.1579	0.07518	1.1142	0.07355	1.1027		0.15028	1.2527		0.15028	0.1695	0.4637	0.5943	9.01667	0.7146	0.7678
-0.542	-0.4395	-0.5999	-0.837																	0.01498	1.2295	0.03006	1.1582	0.07531	1.1145	0.07369	1.1027		0.15056	1.2521		0.15056	0.1692	0.4631	0.5933	9.03333	0.7146	0.7667
-0.543	-0.4397	-0.6027	-0.8428																	0.01501	1.2298	0.03011	1.1579	0.07545	1.1145	0.07382	1.1027		0.15083	1.2521		0.15083	0.1708	0.4631	0.5933	9.05	0.7147	0.7662
-0.544	-0.4404	-0.6056	-0.8484																	0.01504	1.2292	0.03017	1.1573	0.07559	1.1145	0.07396	1.1027		0.15111	1.2521		0.15111	0.1695	0.4637	0.5939	9.06667	0.7147	0.7657
-0.545	-0.4406	-0.6084	-0.8544																	0.01506	1.2286	0.03023	1.1569	0.07573	1.1139	0.07409	1.1024		0.15139	1.2521		0.15139	0.1689	0.4637	0.5933	9.08333	0.7148	0.7677
-0.546	-0.4413	-0.6111	-0.8597																	0.01509	1.2286	0.03028	1.1566	0.07587	1.1139	0.07423	1.1024		0.15167	1.2521		0.15167	0.1705	0.465	0.5939	9.1	0.715	0.7679
-0.547	-0.4415	-0.6136	-0.8648																	0.01512	1.2282	0.03034	1.1569	0.07601	1.1145	0.07437	1.1021		0.15194	1.2524		0.15194	0.1686	0.4644	0.5949	9.11667	0.7147	0.7677
-0.548	-0.4422	-0.616	-0.8696																	0.01515	1.2286	0.03039	1.1569	0.07615	1.1142	0.0745	1.1021		0.15222	1.2524		0.15222	0.1705	0.4631	0.593	9.13333	0.7147	0.7668
-0.549	-0.4423	-0.6181	-0.8743																	0.01517	1.2279	0.03045	1.1573	0.07629	1.1145	0.07464	1.1021		0.1525	1.2524		0.1525	0.1711	0.4634	0.5939	9.15	0.7149	0.7675
-0.55	-0.4429	-0.6202	-0.8787																	0.0152	1.2273	0.0305	1.1579	0.07643	1.1142	0.07477	1.1021		0.15278	1.2524		0.15278	0.1686	0.4644	0.5946	9.16667	0.715	0.7679
-0.551	-0.443	-0.622	-0.8831																	0.01523	1.2279	0.03056	1.1582	0.07656	1.1142	0.07491	1.1021		0.15306	1.2527		0.15306	0.1702	0.4637	0.5933	9.18333	0.7141	0.7689
-0.552	-0.4435	-0.6238	-0.8868																	0.01526	1.2273	0.03061	1.1582	0.0767	1.1145	0.07504	1.1018		0.15333	1.2531		0.15333	0.1689	0.4634	0.5933	9.2	0.7137	0.7707
-0.553	-0.4435	-0.6255	-0.8905																	0.01529	1.2282	0.03067	1.1582	0.07684	1.1142	0.07518	1.1021		0.15361	1.2524		0.15361	0.1692	0.4634	0.5939	9.21667	0.7131	0.7699
-0.554	-0.4437	-0.6271	-0.8938																	0.01531	1.2279	0.03073	1.1576	0.07698	1.1142	0.07532	1.1018		0.15389	1.2524		0.15389	0.1698	0.4634	0.5943	9.23333	0.7133	0.7695
-0.555	-0.4436	-0.6287	-0.8973																	0.01534	1.2273	0.03078	1.1573	0.07712	1.1145	0.07545	1.1018		0.15417	1.2527		0.15417	0.1677	0.4637	0.593	9.25	0.714	0.7683
-0.556	-0.4438	-0.6304	-0.9006																	0.01537	1.2282	0.03084	1.1573	0.07726	1.1145	0.07559	1.1018		0.15444	1.2524		0.15444	0.1683	0.4628	0.5918	9.26667	0.7141	0.7677
-0.557	-0.4434	-0.6318	-0.9035																	0.0154	1.2279	0.03089	1.1582	0.0774	1.1148	0.07572	1.1018		0.15472	1.2524		0.15472	0.1698	0.4637	0.5927	9.28333	0.7138	0.7673
-0.558	-0.4435	-0.6333	-0.9063																	0.01542	1.2289	0.03095	1.1579	0.07754	1.1148	0.07586	1.1018		0.155	1.2524		0.155	0.1689	0.4628	0.593	9.3	0.7136	0.7668
-0.559	-0.4432	-0.6347	-0.9092																	0.01545	1.2298	0.031	1.1579	0.07768	1.1148	0.07599	1.1015		0.15528	1.2527		0.15528	0.1689	0.4637	0.5939	9.31667	0.7145	0.769
-0.56	-0.4433	-0.6361	-0.9114																	0.01548	1.2304	0.03106	1.1579	0.07782	1.1151	0.07613	1.1011		0.15556	1.2527		0.15556	0.1698	0.4637	0.5933	9.33333	0.7134	0.7685
-0.561	-0.4431	-0.6373	-0.9138																	0.01551	1.2292	0.03111	1.1576	0.07795	1.1148	0.07627	1.1018		0.15583	1.2524		0.15583	0.1683	0.4628	0.593	9.35	0.7137	0.7686
-0.562	-0.4432	-0.6384	-0.9156																	0.01553	1.2289	0.03117	1.1576	0.07809	1.1145	0.0764	1.1015		0.15611	1.2524		0.15611	0.1695	0.4628	0.593	9.36667	0.7139	0.767
-0.563	-0.4429	-0.6394	-0.9175																	0.01556	1.2289	0.03123	1.1579	0.07823	1.1145	0.07654	1.1015		0.15639	1.2524		0.15639	0.1692	0.4637	0.5924	9.38333	0.7147	0.7658
-0.564	-0.4431	-0.6402	-0.9191																	0.01559	1.2292	0.03128	1.1579	0.07837	1.1145	0.07667	1.1015		0.15667	1.2521		0.15667	0.1674	0.4631	0.5924	9.4	0.7141	0.7822
-0.565	-0.4429	-0.6409	-0.9205																	0.01562	1.2282	0.03134	1.1576	0.07851	1.1142	0.07681	1.1011		0.15694	1.2521		0.15694	0.1698	0.4637	0.5943	9.41667	0.7142	0.7801
-0.566	-0.4431	-0.6415	-0.9217																	0.01564	1.2279	0.03139	1.1576	0.07865	1.1145	0.07694	1.1008		0.15722	1.2521		0.15722	0.1683	0.4634	0.593	9.43333	0.7143	0.7814
-0.567	-0.4428	-0.642	-0.9226																	0.01567	1.2279	0.03145	1.1573	0.07879	1.1139	0.07708	1.1005		0.1575	1.2521		0.1575	0.1658	0.4634	0.5927	9.45	0.7145	0.7776
-0.568	-0.4429	-0.6425	-0.9232																	0.0157	1.2279	0.0315	1.1576	0.07893	1.1145	0.07722	1.1008		0.15778	1.2527		0.15778	0.1683	0.4637	0.5943	9.46667	0.7151	0.7774
-0.569	-0.4426	-0.6429	-0.9239																	0.01573	1.2295	0.03156	1.1576	0.07907	1.1145	0.07735	1.1011		0.15806	1.2527		0.15806	0.1674	0.4634	0.593	9.48333	0.7146	0.7763
-0.57	-0.4425	-0.6433	-0.9242																	0.01575	1.2286	0.03161	1.1582	0.0792	1.1145	0.07749	1.1011		0.15833	1.2531		0.15833	0.1671	0.4625	0.5939	9.5	0.7144	0.7753
-0.571	-0.4421	-0.6437	-0.9247																	0.01578	1.2286	0.03167	1.1582	0.07934	1.1142	0.07762	1.1008		0.15861	1.2531		0.15861	0.1695	0.4625	0.593	9.51667	0.7149	0.7743
-0.572	-0.442	-0.6441	-0.9249																	0.01581	1.2304	0.03173	1.1585	0.07948	1.1145	0.07776	1.1011		0.15889	1.2534		0.15889	0.1674	0.4628	0.593	9.53333	0.7174	0.7736
-0.573	-0.4415	-0.6444	-0.925																	0.01584	1.2298	0.03178	1.1576	0.07962	1.1148	0.0779	1.1011		0.15917	1.2531		0.15917	0.1674	0.4634	0.5943	9.55	0.717	0.7732
-0.574	-0.4415	-0.6448	-0.925																	0.01587	1.2289	0.03184	1.1576	0.07976	1.1145	0.07803	1.1011		0.15944	1.2527		0.15944	0.1683	0.4613	0.5933	9.56667	0.7177	0.7724
-0.575	-0.4411	-0.645	-0.9249																	0.01589	1.2292	0.03189	1.1573	0.0799	1.1145	0.07817	1.1008		0.15972	1.2527		0.15972	0.1683	0.4634	0.5943	9.58333	0.7173	0.7725
-0.576	-0.441	-0.6451	-0.9245																	0.01592	1.2289	0.03195	1.1569	0.08004	1.1145	0.0783	1.1008		0.16	1.2527		0.16	0.1671	0.4631	0.5924	9.6	0.7165	0.7721
-0.577	-0.4407	-0.6452	-0.9241																	0.01595	1.2286	0.032	1.1563	0.08018	1.1145	0.07844	1.1002		0.16028	1.2521		0.16028	0.1677	0.4619	0.593	9.61667	0.7174	0.7723
-0.578	-0.4407	-0.6452	-0.9234																	0.01598	1.2292	0.03206	1.1563	0.08032	1.1145	0.07857	1.1005		0.16056	1.2521		0.16056	0.1677	0.4628	0.5933	9.63333	0.717	0.7709
-0.579	-0.4404	-0.6451	-0.9228																	0.016	1.2289	0.03212	1.1573	0.08046	1.1142	0.07871	1.1005		0.16083	1.2521		0.16083	0.1664	0.4625	0.5933	9.65	0.7164	0.7688
-0.58	-0.4405	-0.6449	-0.9219																	0.01603	1.2282	0.03217	1.1576	0.08059	1.1148	0.07885	1.1005		0.16111	1.2521		0.16111	0.1674	0.4622	0.5933	9.66667	0.7159	0.7713
-0.581	-0.4402	-0.6446	-0.9205																	0.01606	1.2292	0.03223	1.1566	0.08073	1.1145	0.07898	1.1002		0.16139	1.2521		0.16139	0.1655	0.4616	0.5927	9.68333	0.7162	0.7694
-0.582	-0.4402	-0.6443	-0.9193																	0.01609	1.2289	0.03228	1.1573	0.08087	1.1148	0.07912	1.1002		0.16167	1.2518		0.16167	0.1652	0.4613	0.5933	9.7	0.7162	0.7687
-0.583	-0.4398	-0.644	-0.9181																	0.01611	1.2282	0.03234	1.1582	0.08101	1.1148	0.07925	1.0999		0.16194	1.2521		0.16194	0.1674	0.4622	0.5921	9.71667	0.7158	0.7669
-0.584	-0.4398	-0.6437	-0.9166																	0.01614	1.2289	0.03239	1.1576	0.08115	1.1148	0.07939	1.0999		0.16222	1.2515		0.16222	0.1671	0.4619	0.5927	9.73333	0.7159	0.7662
-0.585	-0.4393	-0.6433	-0.9154																	0.01617	1.2286	0.03245	1.1585	0.08129	1.1139	0.07952	1.0999		0.1625	1.2518		0.1625	0.1661	0.4613	0.5933	9.75	0.7156	0.7647
-0.586	-0.4391	-0.6429	-0.9138																	0.0162	1.2264	0.0325	1.1588	0.08143	1.1142	0.07966	1.0996		0.16278	1.2518		0.16278	0.1677	0.4603	0.5943	9.76667	0.7154	0.7649
-0.587	-0.4385	-0.6426	-0.9127																	0.01622	1.2267	0.03256	1.1585	0.08157	1.1139	0.0798	1.0996		0.16306	1.2515		0.16306	0.1655	0.4616	0.5924	9.78333	0.7153	0.7723
-0.588	-0.4384	-0.6423	-0.9111																	0.01625	1.2261	0.03262	1.1582	0.08171	1.1139	0.07993	1.0996		0.16333	1.2515		0.16333	0.1655	0.4616	0.5933	9.8	0.7146	0.7715
-0.589	-0.4377	-0.6417	-0.9097																	0.01628	1.2267	0.03267	1.1579	0.08184	1.1135	0.08007	1.0996		0.16361	1.2515		0.16361	0.1671	0.4616	0.5924	9.81667	0.7142	0.7704
-0.59	-0.4376	-0.6414	-0.9082																	0.01631	1.2261	0.03273	1.1588	0.08198	1.1142	0.0802	1.0996		0.16389	1.2518		0.16389	0.1649	0.4606	0.5921	9.83333	0.7142	0.7698
-0.591	-0.4372	-0.6409	-0.9067																	0.01634	1.227	0.03278	1.1594	0.08212	1.1142	0.08034	1.0993		0.16417	1.2515		0.16417	0.164	0.4613	0.5939	9.85	0.7142	0.7683
-0.592	-0.437	-0.6403	-0.9047																	0.01636	1.2273	0.03284	1.1591	0.08226	1.1142	0.08048	1.0993		0.16444	1.2518		0.16444	0.1658	0.4603	0.5921	9.86667	0.7138	0.7675
-0.593	-0.4366	-0.6397	-0.9031																	0.01639	1.2282	0.03289	1.1588	0.0824	1.1148	0.08061	1.0993		0.16472	1.2524		0.16472	0.1649	0.4606	0.593	9.88333	0.7135	0.768
-0.594	-0.4364	-0.6389	-0.901																	0.01642	1.2289	0.03295	1.1576	0.08254	1.1142	0.08075	1.099		0.165	1.2521		0.165	0.1646	0.4606	0.5927	9.9	0.714	0.7669
-0.595	-0.436	-0.6382	-0.8992																	0.01645	1.2289	0.033	1.1573	0.08268	1.1145	0.08088	1.0993		0.16528	1.2524		0.16528	0.1661	0.4609	0.5927	9.91667	0.7141	0.7669
-0.596	-0.4358	-0.6373	-0.8969																	0.01647	1.2282	0.03306	1.1576	0.08282	1.1148	0.08102	1.0993		0.16556	1.2524		0.16556	0.164	0.4609	0.5924	9.93333	0.7138	0.7662
-0.597	-0.4352	-0.6365	-0.8949																	0.0165	1.2282	0.03312	1.1579	0.08296	1.1145	0.08116	1.0993		0.16583	1.2524		0.16583	0.1661	0.4609	0.5927	9.95	0.7128	0.7647
-0.598	-0.435	-0.6356	-0.8925																	0.01653	1.2282	0.03317	1.1582	0.0831	1.1142	0.08129	1.0993		0.16611	1.2524		0.16611	0.1658	0.4606	0.593	9.96667	0.7131	0.7663
-0.599	-0.4343	-0.6346	-0.8906																	0.01656	1.2286	0.03323	1.1579	0.08323	1.1142	0.08143	1.0993		0.16639	1.2521		0.16639	0.1643	0.4606	0.593	9.98333	0.7131	0.7647
-0.6	-0.434	-0.6337	-0.8881																	0.01658	1.2279	0.03328	1.1573	0.08337	1.1139	0.08156	1.099		0.16667	1.2521		0.16667	0.164	0.4606	0.5933	10	0.7129	0.7662
-0.601	-0.4333	-0.6329	-0.8863																	0.01661	1.2279	0.03334	1.1579	0.08351	1.1142	0.0817	1.099		0.16694	1.2521		0.16694	0.1658	0.4603	0.593	10.0167	0.7133	0.7661
-0.602	-0.4328	-0.6319	-0.8841																	0.01664	1.227	0.03339	1.1569	0.08365	1.1142	0.08183	1.099		0.16722	1.2524		0.16722	0.164	0.4603	0.5927	10.0333	0.7129	0.7658
-0.603	-0.432	-0.6311	-0.8822																	0.01667	1.2282	0.03345	1.1566	0.08379	1.1142	0.08197	1.0987		0.1675	1.2524		0.1675	0.1636	0.4603	0.5927	10.05	0.7129	0.7666
-0.604	-0.4316	-0.6302	-0.88																	0.01669	1.2289	0.0335	1.1563	0.08393	1.1142	0.08211	1.0987		0.16778	1.2521		0.16778	0.1652	0.4597	0.5924	10.0667	0.7135	0.7642
-0.605	-0.4308	-0.6292	-0.8778																	0.01672	1.2295	0.03356	1.1566	0.08407	1.1142	0.08224	1.099		0.16806	1.2521		0.16806	0.1646	0.46	0.5927	10.0833	0.7128	0.7638
-0.606	-0.4305	-0.6282	-0.8755																	0.01675	1.2286	0.03362	1.1569	0.08421	1.1145	0.08238	1.099		0.16833	1.2524		0.16833	0.1633	0.4591	0.5918	10.1	0.713	0.7634
-0.607	-0.4298	-0.6271	-0.8735																	0.01678	1.2289	0.03367	1.1563	0.08435	1.1145	0.08251	1.0993		0.16861	1.2521		0.16861	0.1661	0.4588	0.5924	10.1167	0.7124	0.7634
-0.608	-0.4293	-0.6259	-0.8712																	0.01681	1.2279	0.03373	1.1563	0.08448	1.1148	0.08265	1.099		0.16889	1.2518		0.16889	0.1646	0.4594	0.5915	10.1333	0.7128	0.7636
-0.609	-0.4287	-0.6248	-0.8691																	0.01683	1.227	0.03378	1.1566	0.08462	1.1148	0.08279	1.0987		0.16917	1.2518		0.16917	0.1627	0.4597	0.5918	10.15	0.7124	0.7635
-0.61	-0.4282	-0.6235	-0.8668																	0.01686	1.2267	0.03384	1.1573	0.08476	1.1142	0.08292	1.0984		0.16944	1.2518		0.16944	0.1658	0.46	0.5933	10.1667	0.7126	0.764
-0.611	-0.4274	-0.6222	-0.8646																	0.01689	1.2273	0.03389	1.1573	0.0849	1.1148	0.08306	1.0984		0.16972	1.2518		0.16972	0.1643	0.46	0.5912	10.1833	0.712	0.7643
-0.612	-0.4269	-0.6209	-0.8621																	0.01692	1.2282	0.03395	1.1557	0.08504	1.1142	0.08319	1.0987		0.17	1.2521		0.17	0.1633	0.4585	0.593	10.2	0.7116	0.7625
-0.613	-0.426	-0.6196	-0.86																	0.01694	1.2286	0.034	1.1563	0.08518	1.1145	0.08333	1.0984		0.17028	1.2518		0.17028	0.1652	0.4594	0.593	10.2167	0.7118	0.7614
-0.614	-0.4255	-0.6182	-0.8576																	0.01697	1.2273	0.03406	1.1582	0.08532	1.1142	0.08346	1.0984		0.17056	1.2521		0.17056	0.164	0.4594	0.5921	10.2333	0.7124	0.7617
-0.615	-0.4245	-0.617	-0.8554																	0.017	1.227	0.03412	1.1563	0.08546	1.1142	0.0836	1.0977		0.17083	1.2518		0.17083	0.1624	0.4569	0.5915	10.25	0.7128	0.7609
-0.616	-0.4238	-0.6156	-0.8528																	0.01703	1.2264	0.03417	1.1573	0.0856	1.1145	0.08374	1.0984		0.17111	1.2518		0.17111	0.1646	0.4582	0.5927	10.2667	0.7123	0.7594
-0.617	-0.4228	-0.6143	-0.8505																	0.01705	1.2279	0.03423	1.1566	0.08574	1.1142	0.08387	1.0977		0.17139	1.2521		0.17139	0.164	0.4575	0.5918	10.2833	0.7117	0.7599
-0.618	-0.4221	-0.6129	-0.8481																	0.01708	1.227	0.03428	1.1576	0.08587	1.1139	0.08401	1.0984		0.17167	1.2521		0.17167	0.163	0.4578	0.5927	10.3	0.7116	0.7585
-0.619	-0.4211	-0.6116	-0.8459																	0.01711	1.2258	0.03434	1.1579	0.08601	1.1139	0.08414	1.0977		0.17194	1.2521		0.17194	0.1652	0.4582	0.5924	10.3167	0.7114	0.7587
-0.62	-0.4204	-0.6102	-0.8435																	0.01714	1.2264	0.03439	1.1573	0.08615	1.1135	0.08428	1.0974		0.17222	1.2518		0.17222	0.1652	0.4585	0.5908	10.3333	0.711	0.757
-0.621	-0.4194	-0.6087	-0.8414																	0.01716	1.2248	0.03445	1.1585	0.08629	1.1142	0.08442	1.0977		0.1725	1.2518		0.1725	0.1643	0.4572	0.5921	10.35	0.7113	0.7573
-0.622	-0.4188	-0.6072	-0.839																	0.01719	1.2261	0.0345	1.1576	0.08643	1.1135	0.08455	1.0977		0.17278	1.2518		0.17278	0.1643	0.4551	0.5918	10.3667	0.7115	0.7585
-0.623	-0.4178	-0.6057	-0.8369																	0.01722	1.2261	0.03456	1.1573	0.08657	1.1135	0.08469	1.0974		0.17306	1.2521		0.17306	0.1658	0.4541	0.5921	10.3833	0.7111	0.7627
-0.624	-0.4171	-0.604	-0.8344																	0.01725	1.2264	0.03462	1.1569	0.08671	1.1132	0.08482	1.0974		0.17333	1.2518		0.17333	0.1636	0.4541	0.5912	10.4	0.7137	0.7623
-0.625	-0.4161	-0.6025	-0.8323																	0.01728	1.2273	0.03467	1.1569	0.08685	1.1139	0.08496	1.0974		0.17361	1.2518		0.17361	0.1655	0.4526	0.5915	10.4167	0.7142	0.763
-0.626	-0.4154	-0.6008	-0.8296																	0.0173	1.2264	0.03473	1.1566	0.08699	1.1142	0.08509	1.0971		0.17389	1.2515		0.17389	0.1646	0.451	0.5915	10.4333	0.7128	0.7614
-0.627	-0.4143	-0.5991	-0.8274																	0.01733	1.227	0.03478	1.1573	0.08713	1.1142	0.08523	1.0971		0.17417	1.2521		0.17417	0.1643	0.4492	0.5918	10.45	0.7122	0.7612
-0.628	-0.4135	-0.5974	-0.8248																	0.01736	1.2261	0.03484	1.1569	0.08726	1.1139	0.08537	1.0971		0.17444	1.2518		0.17444	0.1646	0.4448	0.5908	10.4667	0.7117	0.7611
-0.629	-0.4123	-0.5957	-0.8226																	0.01739	1.2258	0.03489	1.1569	0.0874	1.1139	0.0855	1.0974		0.17472	1.2515		0.17472	0.1633	0.4448	0.5921	10.4833	0.7113	0.7667
-0.63	-0.4115	-0.5942	-0.8201																	0.01741	1.2264	0.03495	1.1566	0.08754	1.1139	0.08564	1.0974		0.175	1.2518		0.175	0.1633	0.4414	0.5912	10.5	0.7111	0.7628
-0.631	-0.4103	-0.5926	-0.8179																	0.01744	1.2267	0.035	1.1585	0.08768	1.1135	0.08577	1.0971		0.17528	1.2518		0.17528	0.1624	0.4383	0.5918	10.5167	0.7109	0.7624
-0.632	-0.4095	-0.5909	-0.8154																	0.01747	1.2255	0.03506	1.1582	0.08782	1.1132	0.08591	1.0968		0.17556	1.2521		0.17556	0.1633	0.4361	0.5912	10.5333	0.7106	0.7606
-0.633	-0.4083	-0.5893	-0.8134																	0.0175	1.2242	0.03512	1.1588	0.08796	1.1132	0.08604	1.0968		0.17583	1.2521		0.17583	0.1658	0.4365	0.5915	10.55	0.7104	0.7616
-0.634	-0.4074	-0.5875	-0.8111																	0.01752	1.2258	0.03517	1.1585	0.0881	1.1132	0.08618	1.0968		0.17611	1.2518		0.17611	0.1624	0.4321	0.5912	10.5667	0.7102	0.7614
-0.635	-0.4063	-0.5859	-0.8089																	0.01755	1.2255	0.03523	1.1588	0.08824	1.1139	0.08632	1.0968		0.17639	1.2518		0.17639	0.1636	0.438	0.5899	10.5833	0.7095	0.7603
-0.636	-0.4055	-0.5842	-0.8065																	0.01758	1.2255	0.03528	1.1594	0.08838	1.1135	0.08645	1.0971		0.17667	1.2521		0.17667	0.163	0.4361	0.5918	10.6	0.7093	0.7609
-0.637	-0.4044	-0.5825	-0.8045																	0.01761	1.2251	0.03534	1.1594	0.08851	1.1139	0.08659	1.0971		0.17694	1.2518		0.17694	0.1605	0.4389	0.5905	10.6167	0.7094	0.7595
-0.638	-0.4036	-0.5806	-0.8019																	0.01763	1.2261	0.03539	1.1591	0.08865	1.1139	0.08672	1.0965		0.17722	1.2515		0.17722	0.1618	0.4358	0.5908	10.6333	0.7093	0.7585
-0.639	-0.4025	-0.5789	-0.7995																	0.01766	1.2245	0.03545	1.1576	0.08879	1.1139	0.08686	1.0971		0.1775	1.2518		0.1775	0.164	0.4324	0.5908	10.65	0.7098	0.7584
-0.64	-0.4016	-0.577	-0.7969																	0.01769	1.2242	0.0355	1.1585	0.08893	1.1142	0.087	1.0971		0.17778	1.2515		0.17778	0.1624	0.4411	0.5899	10.6667	0.7094	0.7623
-0.641	-0.4005	-0.5752	-0.7946																	0.01772	1.2242	0.03556	1.1579	0.08907	1.1145	0.08713	1.0968		0.17806	1.2518		0.17806	0.1624	0.4414	0.5912	10.6833	0.7096	0.7627
-0.642	-0.3995	-0.5733	-0.7922																	0.01775	1.2248	0.03562	1.1582	0.08921	1.1142	0.08727	1.0965		0.17833	1.2512		0.17833	0.1643	0.4467	0.5902	10.7	0.7088	0.7622
-0.643	-0.3983	-0.5716	-0.7898																	0.01777	1.2258	0.03567	1.1585	0.08935	1.1142	0.0874	1.0968		0.17861	1.2512		0.17861	0.1636	0.4451	0.5918	10.7167	0.7087	0.7599
-0.644	-0.3974	-0.5697	-0.7873																	0.0178	1.2267	0.03573	1.1582	0.08949	1.1142	0.08754	1.0965		0.17889	1.2518		0.17889	0.1624	0.443	0.589	10.7333	0.709	0.7713
-0.645	-0.3962	-0.568	-0.785																	0.01783	1.227	0.03578	1.1585	0.08963	1.1142	0.08767	1.0968		0.17917	1.2518		0.17917	0.1633	0.442	0.5905	10.75	0.7095	0.7678
-0.646	-0.3953	-0.5662	-0.7826																	0.01786	1.2267	0.03584	1.1585	0.08977	1.1135	0.08781	1.0968		0.17944	1.2518		0.17944	0.1618	0.4411	0.5908	10.7667	0.7089	0.7664
-0.647	-0.3941	-0.5645	-0.7806																	0.01788	1.2267	0.03589	1.1573	0.0899	1.1135	0.08794	1.0968		0.17972	1.2518		0.17972	0.1602	0.4386	0.5905	10.7833	0.7089	0.7653
-0.648	-0.3932	-0.5626	-0.7781																	0.01791	1.2267	0.03595	1.156	0.09004	1.1142	0.08808	1.0965		0.18	1.2518		0.18	0.1633	0.4355	0.5908	10.8	0.7088	0.7676
-0.649	-0.392	-0.561	-0.776																	0.01794	1.227	0.036	1.156	0.09018	1.1145	0.08822	1.0965		0.18028	1.2521		0.18028	0.1636	0.4358	0.5896	10.8167	0.7088	0.7663
-0.65	-0.3911	-0.5591	-0.7735																	0.01797	1.2273	0.03606	1.156	0.09032	1.1145	0.08835	1.0962		0.18056	1.2521		0.18056	0.1609	0.4318	0.589	10.8333	0.7087	0.7633
-0.651	-0.39	-0.5574	-0.7712																	0.01799	1.2273	0.03612	1.1563	0.09046	1.1142	0.08849	1.0968		0.18083	1.2518		0.18083	0.163	0.4237	0.5905	10.85	0.7093	0.77
-0.652	-0.3892	-0.5555	-0.7689																	0.01802	1.2264	0.03617	1.1566	0.0906	1.1142	0.08862	1.0965		0.18111	1.2518		0.18111	0.1618	0.4343	0.5899	10.8667	0.7098	0.7686
-0.653	-0.388	-0.5536	-0.7666																	0.01805	1.2273	0.03623	1.1576	0.09074	1.1139	0.08876	1.0965		0.18139	1.2518		0.18139	0.1624	0.4492	0.5896	10.8833	0.7098	0.7651
-0.654	-0.3872	-0.5518	-0.7642																	0.01808	1.2264	0.03628	1.1566	0.09088	1.1139	0.0889	1.0962		0.18167	1.2521		0.18167	0.1602	0.4473	0.5899	10.9	0.7097	0.7636
-0.655	-0.3861	-0.5501	-0.7621																	0.0181	1.2279	0.03634	1.156	0.09102	1.1135	0.08903	1.0962		0.18194	1.2518		0.18194	0.1618	0.4476	0.5893	10.9167	0.7089	0.7632
-0.656	-0.3852	-0.5482	-0.7594																	0.01813	1.2279	0.03639	1.1551	0.09115	1.1139	0.08917	1.0962		0.18222	1.2521		0.18222	0.1605	0.4476	0.5902	10.9333	0.7091	0.7628
-0.657	-0.3841	-0.5465	-0.7574																	0.01816	1.2267	0.03645	1.1557	0.09129	1.1139	0.0893	1.0962		0.1825	1.2521		0.1825	0.1605	0.4476	0.5902	10.95	0.7098	0.7629
-0.658	-0.3832	-0.5446	-0.7548																	0.01819	1.2279	0.03651	1.1551	0.09143	1.1132	0.08944	1.0962		0.18278	1.2521		0.18278	0.1618	0.4448	0.5902	10.9667	0.7095	0.763
-0.659	-0.3821	-0.543	-0.7526																	0.01822	1.2273	0.03656	1.1548	0.09157	1.1129	0.08957	1.0959		0.18306	1.2518		0.18306	0.1618	0.4479	0.5905	10.9833	0.7087	0.7632
-0.66	-0.3812	-0.5412	-0.7501																	0.01824	1.2267	0.03662	1.1545	0.09171	1.1132	0.08971	1.0959		0.18333	1.2518		0.18333	0.1593	0.4476	0.5899	11	0.7084	0.7622
-0.661	-0.38	-0.5395	-0.7479																	0.01827	1.227	0.03667	1.1548	0.09185	1.1129	0.08985	1.0956		0.18361	1.2518		0.18361	0.1615	0.4451	0.5902	11.0167	0.7082	0.7597
-0.662	-0.3792	-0.5377	-0.7454																	0.0183	1.227	0.03673	1.1548	0.09199	1.1129	0.08998	1.0956		0.18389	1.2518		0.18389	0.1609	0.4408	0.5896	11.0333	0.7077	0.759
-0.663	-0.3781	-0.5362	-0.7435																	0.01833	1.2273	0.03678	1.1545	0.09213	1.1132	0.09012	1.0956		0.18417	1.2518		0.18417	0.1584	0.4386	0.5905	11.05	0.7078	0.7592
-0.664	-0.3772	-0.5344	-0.7409																	0.01835	1.2267	0.03684	1.1538	0.09227	1.1126	0.09025	1.0956		0.18444	1.2518		0.18444	0.1605	0.4383	0.5887	11.0667	0.7077	0.7595
-0.665	-0.3762	-0.5328	-0.7389																	0.01838	1.2264	0.03689	1.1538	0.09241	1.1126	0.09039	1.0953		0.18472	1.2515		0.18472	0.1612	0.4442	0.5902	11.0833	0.7074	0.7582
-0.666	-0.3754	-0.531	-0.7365																	0.01841	1.2264	0.03695	1.1545	0.09254	1.1129	0.09053	1.0953		0.185	1.2515		0.185	0.1602	0.4445	0.5908	11.1	0.7074	0.7602
-0.667	-0.3743	-0.5294	-0.7344																	0.01844	1.227	0.03701	1.1545	0.09268	1.1129	0.09066	1.0949		0.18528	1.2518		0.18528	0.1587	0.4476	0.5902	11.1167	0.7075	0.7595
-0.668	-0.3736	-0.5277	-0.7321																	0.01846	1.2264	0.03706	1.1542	0.09282	1.1129	0.0908	1.0953		0.18556	1.2518		0.18556	0.1624	0.4448	0.5899	11.1333	0.7071	0.7596
-0.669	-0.3725	-0.526	-0.73																	0.01849	1.2258	0.03712	1.1542	0.09296	1.1132	0.09093	1.0953		0.18583	1.2515		0.18583	0.1612	0.4445	0.589	11.15	0.7078	0.7586
-0.67	-0.3718	-0.5243	-0.7277																	0.01852	1.2258	0.03717	1.1557	0.0931	1.1132	0.09107	1.0953		0.18611	1.2515		0.18611	0.1587	0.4448	0.5899	11.1667	0.7075	0.7576
-0.671	-0.3708	-0.5227	-0.7256																	0.01855	1.2251	0.03723	1.1551	0.09324	1.1132	0.09121	1.0956		0.18639	1.2515		0.18639	0.1609	0.4436	0.5896	11.1833	0.7076	0.7587
-0.672	-0.3699	-0.5209	-0.7234																	0.01857	1.2251	0.03728	1.1548	0.09338	1.1129	0.09134	1.0956		0.18667	1.2515		0.18667	0.1618	0.442	0.589	11.2	0.7074	0.7603
-0.673	-0.3689	-0.5194	-0.7214																	0.0186	1.2258	0.03734	1.1542	0.09352	1.1132	0.09148	1.0956		0.18694	1.2512		0.18694	0.1599	0.4402	0.589	11.2167	0.7075	0.7603
-0.674	-0.3681	-0.5177	-0.7191																	0.01863	1.2258	0.03739	1.1545	0.09366	1.1129	0.09161	1.0956		0.18722	1.2515		0.18722	0.1599	0.4402	0.5896	11.2333	0.7071	0.759
-0.675	-0.367	-0.5162	-0.717																	0.01866	1.2264	0.03745	1.1548	0.0938	1.1129	0.09175	1.0953		0.1875	1.2515		0.1875	0.1609	0.4368	0.5887	11.25	0.707	0.7584
-0.676	-0.3662	-0.5145	-0.7148																	0.01869	1.2261	0.03751	1.1548	0.09393	1.1129	0.09188	1.0956		0.18778	1.2515		0.18778	0.1602	0.4324	0.5884	11.2667	0.7071	0.7563
-0.677	-0.3652	-0.5131	-0.7128																	0.01871	1.2261	0.03756	1.1535	0.09407	1.1129	0.09202	1.0953		0.18806	1.2512		0.18806	0.1599	0.4355	0.5884	11.2833	0.7068	0.7566
-0.678	-0.3644	-0.5114	-0.7106																	0.01874	1.2258	0.03762	1.1532	0.09421	1.1126	0.09216	1.0953		0.18833	1.2512		0.18833	0.1584	0.4355	0.5887	11.3	0.7104	0.7581
-0.679	-0.3634	-0.5101	-0.7088																	0.01877	1.2258	0.03767	1.1542	0.09435	1.1129	0.09229	1.0953		0.18861	1.2512		0.18861	0.1605	0.4423	0.589	11.3167	0.7095	0.7564
-0.68	-0.3627	-0.5084	-0.7066																	0.0188	1.2261	0.03773	1.1532	0.09449	1.1126	0.09243	1.0956		0.18889	1.2512		0.18889	0.1602	0.4389	0.589	11.3333	0.7089	0.7561
-0.681	-0.3618	-0.5071	-0.7047																	0.01882	1.2261	0.03778	1.1538	0.09463	1.1126	0.09256	1.0953		0.18917	1.2512		0.18917	0.1574	0.4411	0.5893	11.35	0.7085	0.7541
-0.682	-0.3611	-0.5054	-0.7025																	0.01885	1.2261	0.03784	1.1529	0.09477	1.1129	0.0927	1.0953		0.18944	1.2512		0.18944	0.1599	0.438	0.5893	11.3667	0.708	0.7521
-0.683	-0.3601	-0.5041	-0.7006																	0.01888	1.2239	0.03789	1.1523	0.09491	1.1126	0.09284	1.0949		0.18972	1.2512		0.18972	0.1602	0.4371	0.5881	11.3833	0.7082	0.7529
-0.684	-0.3595	-0.5024	-0.6984																	0.01891	1.2239	0.03795	1.1529	0.09505	1.1126	0.09297	1.0949		0.19	1.2512		0.19	0.1587	0.4445	0.5893	11.4	0.7086	0.7641
-0.685	-0.3585	-0.501	-0.6965																	0.01893	1.2251	0.03801	1.1535	0.09518	1.1129	0.09311	1.0943		0.19028	1.2509		0.19028	0.1599	0.4451	0.5893	11.4167	0.7076	0.7614
-0.686	-0.3578	-0.4995	-0.6945																	0.01896	1.2255	0.03806	1.1538	0.09532	1.1129	0.09324	1.0943		0.19056	1.2509		0.19056	0.1621	0.4504	0.5887	11.4333	0.7077	0.7593
-0.687	-0.3569	-0.4982	-0.6926																	0.01899	1.2258	0.03812	1.1545	0.09546	1.1123	0.09338	1.0943		0.19083	1.2509		0.19083	0.1599	0.4507	0.589	11.45	0.7082	0.759
-0.688	-0.3561	-0.4966	-0.6905																	0.01902	1.2248	0.03817	1.1548	0.0956	1.1123	0.09352	1.094		0.19111	1.2509		0.19111	0.1581	0.4498	0.5887	11.4667	0.7077	0.7593
-0.689	-0.3552	-0.4954	-0.6889																	0.01904	1.2248	0.03823	1.1551	0.09574	1.112	0.09365	1.094		0.19139	1.2506		0.19139	0.1599	0.4513	0.5887	11.4833	0.7076	0.7551
-0.69	-0.3545	-0.4939	-0.6866																	0.01907	1.2255	0.03828	1.1548	0.09588	1.1117	0.09379	1.094		0.19167	1.2506		0.19167	0.1599	0.4529	0.5887	11.5	0.7079	0.7552
-0.691	-0.3536	-0.4926	-0.685																	0.0191	1.2245	0.03834	1.1557	0.09602	1.1117	0.09392	1.094		0.19194	1.2509		0.19194	0.1578	0.4538	0.589	11.5167	0.7074	0.754
-0.692	-0.3529	-0.4912	-0.6829																	0.01913	1.2242	0.03839	1.1566	0.09616	1.1117	0.09406	1.094		0.19222	1.2509		0.19222	0.1596	0.4541	0.589	11.5333	0.7076	0.753
-0.693	-0.352	-0.49	-0.6813																	0.01916	1.2245	0.03845	1.1576	0.0963	1.112	0.09419	1.094		0.1925	1.2509		0.1925	0.1605	0.4538	0.589	11.55	0.7069	0.754
-0.694	-0.3514	-0.4885	-0.6794																	0.01918	1.2239	0.03851	1.1563	0.09644	1.1117	0.09433	1.0937		0.19278	1.2509		0.19278	0.1596	0.4544	0.5871	11.5667	0.7068	0.7535
-0.695	-0.3505	-0.4874	-0.6777																	0.01921	1.2236	0.03856	1.1569	0.09657	1.1123	0.09447	1.094		0.19306	1.2512		0.19306	0.1574	0.4544	0.5874	11.5833	0.7067	0.7545
-0.696	-0.3499	-0.4859	-0.6759																	0.01924	1.2242	0.03862	1.1569	0.09671	1.1123	0.0946	1.0937		0.19333	1.2509		0.19333	0.1587	0.4538	0.5884	11.6	0.7082	0.7533
-0.697	-0.3492	-0.4847	-0.6745																	0.01927	1.2255	0.03867	1.1569	0.09685	1.112	0.09474	1.094		0.19361	1.2512		0.19361	0.1605	0.4538	0.5884	11.6167	0.7083	0.7505
-0.698	-0.3485	-0.4833	-0.6725																	0.01929	1.2255	0.03873	1.1563	0.09699	1.1117	0.09487	1.094		0.19389	1.2509		0.19389	0.1581	0.4541	0.5884	11.6333	0.7079	0.7519
-0.699	-0.3477	-0.4822	-0.6709																	0.01932	1.2248	0.03878	1.1566	0.09713	1.1123	0.09501	1.0943		0.19417	1.2506		0.19417	0.1609	0.4535	0.589	11.65	0.7087	0.7517
-0.7	-0.3472	-0.4807	-0.6691																	0.01935	1.2251	0.03884	1.1573	0.09727	1.1123	0.09514	1.0943		0.19444	1.2506		0.19444	0.1596	0.4532	0.5887	11.6667	0.7084	0.7527
-0.701	-0.3463	-0.4796	-0.6674																	0.01938	1.2245	0.03889	1.1573	0.09741	1.1126	0.09528	1.094		0.19472	1.2509		0.19472	0.1587	0.4535	0.5881	11.6833	0.7087	0.7513
-0.702	-0.3457	-0.4782	-0.6656																	0.0194	1.2239	0.03895	1.1573	0.09755	1.1129	0.09542	1.094		0.195	1.2509		0.195	0.1578	0.4526	0.5874	11.7	0.7074	0.7524
-0.703	-0.3449	-0.4771	-0.664																	0.01943	1.2236	0.03901	1.1579	0.09769	1.1123	0.09555	1.0943		0.19528	1.2506		0.19528	0.1571	0.4535	0.5884	11.7167	0.7075	0.7529
-0.704	-0.3442	-0.4757	-0.6623																	0.01946	1.2224	0.03906	1.1579	0.09782	1.112	0.09569	1.094		0.19556	1.2506		0.19556	0.1599	0.4523	0.5877	11.7333	0.7069	0.7549
-0.705	-0.3435	-0.4747	-0.6609																	0.01949	1.222	0.03912	1.1582	0.09796	1.1117	0.09582	1.094		0.19583	1.2506		0.19583	0.1584	0.4516	0.5887	11.75	0.7062	0.7547
-0.706	-0.3428	-0.4734	-0.6589																	0.01951	1.2214	0.03917	1.1588	0.0981	1.1117	0.09596	1.0937		0.19611	1.2509		0.19611	0.1602	0.4513	0.5877	11.7667	0.7062	0.7554
-0.707	-0.342	-0.4724	-0.6576																	0.01954	1.222	0.03923	1.1585	0.09824	1.1111	0.09609	1.0937		0.19639	1.2509		0.19639	0.1593	0.4516	0.5881	11.7833	0.7066	0.7561
-0.708	-0.3416	-0.4713	-0.6559																	0.01957	1.2227	0.03928	1.1579	0.09838	1.1117	0.09623	1.0934		0.19667	1.2506		0.19667	0.1587	0.4513	0.5877	11.8	0.7063	0.7549
-0.709	-0.3408	-0.4702	-0.6543																	0.0196	1.2224	0.03934	1.1579	0.09852	1.112	0.09637	1.0934		0.19694	1.2506		0.19694	0.1574	0.452	0.5887	11.8167	0.7068	0.7555
-0.71	-0.3403	-0.469	-0.6527																	0.01963	1.2227	0.0394	1.1569	0.09866	1.112	0.0965	1.0934		0.19722	1.2506		0.19722	0.1581	0.4513	0.5884	11.8333	0.7065	0.7537
-0.711	-0.3396	-0.468	-0.6513																	0.01965	1.222	0.03945	1.1576	0.0988	1.1123	0.09664	1.0934		0.1975	1.2506		0.1975	0.1612	0.4516	0.5884	11.85	0.7062	0.7563
-0.712	-0.3391	-0.4668	-0.6497																	0.01968	1.2224	0.03951	1.1573	0.09894	1.112	0.09677	1.0931		0.19778	1.2506		0.19778	0.1578	0.452	0.5881	11.8667	0.7067	0.7553
-0.713	-0.3384	-0.4658	-0.6484																	0.01971	1.223	0.03956	1.1566	0.09908	1.112	0.09691	1.0928		0.19806	1.2506		0.19806	0.1574	0.452	0.5868	11.8833	0.7067	0.7556
-0.714	-0.3378	-0.4646	-0.6467																	0.01974	1.223	0.03962	1.1566	0.09921	1.1123	0.09704	1.0931		0.19833	1.2509		0.19833	0.1596	0.452	0.5884	11.9	0.7067	0.7546
-0.715	-0.3372	-0.4637	-0.6455																	0.01976	1.2245	0.03967	1.1573	0.09935	1.112	0.09718	1.0931		0.19861	1.2506		0.19861	0.1609	0.4513	0.5874	11.9167	0.7064	0.7558
-0.716	-0.3367	-0.4625	-0.6438																	0.01979	1.2239	0.03973	1.1573	0.09949	1.112	0.09732	1.0931		0.19889	1.2509		0.19889	0.1587	0.4504	0.5871	11.9333	0.7061	0.7541
-0.717	-0.3359	-0.4616	-0.6426																	0.01982	1.2242	0.03978	1.1566	0.09963	1.112	0.09745	1.0928		0.19917	1.2506		0.19917	0.1556	0.4513	0.5874	11.95	0.7064	0.7538
-0.718	-0.3354	-0.4605	-0.6412																	0.01985	1.2239	0.03984	1.1569	0.09977	1.1117	0.09759	1.0925		0.19944	1.2506		0.19944	0.1602	0.451	0.5881	11.9667	0.7063	0.7544
-0.719	-0.3347	-0.4596	-0.6399																	0.01987	1.2248	0.0399	1.1576	0.09991	1.1114	0.09772	1.0921		0.19972	1.2506		0.19972	0.1578	0.4523	0.5884	11.9833	0.7066	0.7546
-0.72	-0.3342	-0.4585	-0.6382																	0.0199	1.2248	0.03995	1.1569	0.10005	1.1117	0.09786	1.0921		0.2	1.2503		0.2	0.1581	0.4523	0.5884	12	0.7064	0.7606
-0.721	-0.3335	-0.4578	-0.637																	0.01993	1.2245	0.04001	1.1576	0.10019	1.1117	0.09799	1.0921		0.20028	1.2503		0.20028	0.1571	0.4526	0.5881	12.0167	0.7064	0.7599
-0.722	-0.333	-0.4567	-0.6356																	0.01996	1.2239	0.04006	1.1576	0.10033	1.1117	0.09813	1.0921		0.20056	1.25		0.20056	0.1587	0.4535	0.5877	12.0333	0.7064	0.7585
-0.723	-0.3323	-0.4559	-0.6343																	0.01998	1.2248	0.04012	1.1582	0.10047	1.1114	0.09827	1.0918		0.20083	1.25		0.20083	0.1568	0.4529	0.5874	12.05	0.706	0.7593
-0.724	-0.3319	-0.4549	-0.6329																	0.02001	1.2251	0.04017	1.1569	0.1006	1.112	0.0984	1.0918		0.20111	1.2503		0.20111	0.1571	0.4529	0.5877	12.0667	0.7055	0.7592
-0.725	-0.3313	-0.4541	-0.6317																	0.02004	1.2261	0.04023	1.1557	0.10074	1.112	0.09854	1.0921		0.20139	1.2506		0.20139	0.1587	0.4535	0.5877	12.0833	0.7049	0.7581
-0.726	-0.3309	-0.4531	-0.6303																	0.02007	1.2251	0.04028	1.1563	0.10088	1.112	0.09867	1.0921		0.20167	1.2506		0.20167	0.1587	0.452	0.5881	12.1	0.7046	0.7587
-0.727	-0.3303	-0.4523	-0.6291																	0.0201	1.2255	0.04034	1.1573	0.10102	1.112	0.09881	1.0921		0.20194	1.2506		0.20194	0.1568	0.4523	0.5874	12.1167	0.7047	0.7583
-0.728	-0.3298	-0.4512	-0.6277																	0.02012	1.2248	0.0404	1.1569	0.10116	1.112	0.09894	1.0918		0.20222	1.2509		0.20222	0.1574	0.4526	0.5877	12.1333	0.7045	0.7585
-0.729	-0.3293	-0.4505	-0.6265																	0.02015	1.2255	0.04045	1.1557	0.1013	1.112	0.09908	1.0918		0.2025	1.2506		0.2025	0.1578	0.4541	0.5868	12.15	0.7041	0.7584
-0.73	-0.3288	-0.4494	-0.6252																	0.02018	1.2245	0.04051	1.1557	0.10144	1.1123	0.09922	1.0918		0.20278	1.2506		0.20278	0.1578	0.4544	0.5877	12.1667	0.7044	0.7535
-0.731	-0.3282	-0.4488	-0.6242																	0.02021	1.2248	0.04056	1.1563	0.10158	1.1126	0.09935	1.0915		0.20306	1.2503		0.20306	0.1559	0.4541	0.5877	12.1833	0.7037	0.7557
-0.732	-0.3279	-0.4478	-0.6228																	0.02023	1.2239	0.04062	1.156	0.10172	1.1123	0.09949	1.0915		0.20333	1.2506		0.20333	0.1565	0.4547	0.5874	12.2	0.7038	0.7579
-0.733	-0.3272	-0.4471	-0.6218																	0.02026	1.2251	0.04067	1.1569	0.10185	1.112	0.09962	1.0912		0.20361	1.2506		0.20361	0.1568	0.4544	0.5868	12.2167	0.7036	0.7561
-0.734	-0.3268	-0.4462	-0.6206																	0.02029	1.2248	0.04073	1.1566	0.10199	1.1117	0.09976	1.0912		0.20389	1.2506		0.20389	0.1571	0.4541	0.5877	12.2333	0.7037	0.7549
-0.735	-0.3262	-0.4457	-0.6195																	0.02032	1.2233	0.04078	1.1563	0.10213	1.1117	0.09989	1.0912		0.20417	1.2506		0.20417	0.1556	0.4544	0.5884	12.25	0.7035	0.7538
-0.736	-0.3257	-0.4447	-0.6184																	0.02034	1.2239	0.04084	1.1563	0.10227	1.1123	0.10003	1.0912		0.20444	1.2506		0.20444	0.1581	0.4544	0.5871	12.2667	0.7035	0.7535
-0.737	-0.3252	-0.4442	-0.6173																	0.02037	1.2227	0.0409	1.1569	0.10241	1.112	0.10017	1.0915		0.20472	1.2503		0.20472	0.1565	0.4538	0.5877	12.2833	0.703	0.7517
-0.738	-0.3248	-0.4433	-0.6162																	0.0204	1.2239	0.04095	1.156	0.10255	1.112	0.1003	1.0915		0.205	1.2503		0.205	0.1565	0.4538	0.5874	12.3	0.7032	0.7529
-0.739	-0.3242	-0.4427	-0.6153																	0.02043	1.2248	0.04101	1.156	0.10269	1.1117	0.10044	1.0915		0.20528	1.2506		0.20528	0.1562	0.4547	0.5877	12.3167	0.7026	0.7509
-0.74	-0.3239	-0.4419	-0.6141																	0.02045	1.2242	0.04106	1.1569	0.10283	1.1117	0.10057	1.0915		0.20556	1.2506		0.20556	0.1568	0.4544	0.5871	12.3333	0.7024	0.7523
-0.741	-0.3234	-0.4413	-0.613																	0.02048	1.2242	0.04112	1.1563	0.10297	1.112	0.10071	1.0918		0.20583	1.2506		0.20583	0.1562	0.4547	0.5877	12.35	0.7025	0.7593
-0.742	-0.323	-0.4405	-0.612																	0.02051	1.2245	0.04117	1.1551	0.10311	1.1123	0.10084	1.0921		0.20611	1.2503		0.20611	0.1559	0.4544	0.5871	12.3667	0.7025	0.7592
-0.743	-0.3225	-0.44	-0.611																	0.02054	1.2251	0.04123	1.1557	0.10324	1.1126	0.10098	1.0921		0.20639	1.2503		0.20639	0.1553	0.4547	0.5874	12.3833	0.7033	0.7564
-0.744	-0.3222	-0.4392	-0.6099																	0.02057	1.2245	0.04128	1.1563	0.10338	1.1123	0.10111	1.0921		0.20667	1.2503		0.20667	0.1578	0.4541	0.5868	12.4	0.7031	0.7539
-0.745	-0.3217	-0.4386	-0.6092																	0.02059	1.2239	0.04134	1.1557	0.10352	1.1129	0.10125	1.0918		0.20694	1.2503		0.20694	0.1581	0.4547	0.5874	12.4167	0.7027	0.7535
-0.746	-0.3213	-0.4378	-0.6078																	0.02062	1.223	0.0414	1.1563	0.10366	1.112	0.10139	1.0921		0.20722	1.2503		0.20722	0.1537	0.4547	0.5874	12.4333	0.7028	0.7542
-0.747	-0.3208	-0.4374	-0.6068																	0.02065	1.2245	0.04145	1.1569	0.1038	1.1123	0.10152	1.0921		0.2075	1.2503		0.2075	0.1556	0.4541	0.5877	12.45	0.7023	0.7568
-0.748	-0.3204	-0.4367	-0.6058																	0.02068	1.223	0.04151	1.1573	0.10394	1.112	0.10166	1.0918		0.20778	1.2503		0.20778	0.1565	0.4541	0.5871	12.4667	0.7017	0.7555
-0.749	-0.3199	-0.4362	-0.6051																	0.0207	1.2224	0.04156	1.1573	0.10408	1.112	0.10179	1.0918		0.20806	1.2506		0.20806	0.1571	0.4541	0.5874	12.4833	0.7014	0.7541
-0.75	-0.3196	-0.4355	-0.6041																	0.02073	1.2239	0.04162	1.1566	0.10422	1.1117	0.10193	1.0918		0.20833	1.2506		0.20833	0.1546	0.4544	0.5877	12.5	0.7016	0.7541
-0.751	-0.3191	-0.4351	-0.6033																	0.02076	1.2245	0.04167	1.1579	0.10436	1.112	0.10206	1.0918		0.20861	1.2506		0.20861	0.1559	0.4547	0.5877	12.5167	0.7017	0.7546
-0.752	-0.3187	-0.4345	-0.6023																	0.02079	1.223	0.04173	1.1576	0.10449	1.112	0.1022	1.0921		0.20889	1.2503		0.20889	0.1559	0.4544	0.5868	12.5333	0.7024	0.7532
-0.753	-0.3183	-0.4341	-0.6016																	0.02081	1.2236	0.04178	1.1585	0.10463	1.1117	0.10234	1.0918		0.20917	1.2503		0.20917	0.1556	0.4547	0.5877	12.55	0.7024	0.7513
-0.754	-0.318	-0.4335	-0.6007																	0.02084	1.2236	0.04184	1.1579	0.10477	1.1114	0.10247	1.0921		0.20944	1.2503		0.20944	0.1537	0.4541	0.5874	12.5667	0.7019	0.7502
-0.755	-0.3176	-0.4331	-0.5999																	0.02087	1.2239	0.0419	1.1591	0.10491	1.1111	0.10261	1.0918		0.20972	1.2503		0.20972	0.1556	0.4544	0.5877	12.5833	0.7022	0.7504
-0.756	-0.3174	-0.4325	-0.5992																	0.0209	1.2217	0.04195	1.1582	0.10505	1.1111	0.10274	1.0915		0.21	1.2503		0.21	0.1556	0.4544	0.5877	12.6	0.7016	0.7493
-0.757	-0.3169	-0.4321	-0.5985																	0.02092	1.2224	0.04201	1.1582	0.10519	1.1114	0.10288	1.0915		0.21028	1.2503		0.21028	0.1553	0.4541	0.5877	12.6167	0.7011	0.7487
-0.758	-0.3167	-0.4315	-0.5977																	0.02095	1.2214	0.04206	1.1594	0.10533	1.1111	0.10301	1.0918		0.21056	1.2506		0.21056	0.1543	0.4544	0.5868	12.6333	0.7016	0.7485
-0.759	-0.3163	-0.4312	-0.597																	0.02098	1.2217	0.04212	1.1582	0.10547	1.1114	0.10315	1.0912		0.21083	1.2503		0.21083	0.1556	0.4541	0.5868	12.65	0.7019	0.7518
-0.76	-0.3161	-0.4306	-0.596																	0.02101	1.2227	0.04217	1.1582	0.10561	1.1114	0.10329	1.0912		0.21111	1.2503		0.21111	0.155	0.4547	0.5877	12.6667	0.7019	0.7511
-0.761	-0.3157	-0.4303	-0.5955																	0.02104	1.2233	0.04223	1.1585	0.10575	1.1111	0.10342	1.0912		0.21139	1.2503		0.21139	0.154	0.4547	0.5874	12.6833	0.7017	0.7507
-0.762	-0.3154	-0.4297	-0.5947																	0.02106	1.2233	0.04228	1.1576	0.10588	1.112	0.10356	1.0912		0.21167	1.2503		0.21167	0.1537	0.4547	0.5871	12.7	0.7016	0.7513
-0.763	-0.3149	-0.4295	-0.5941																	0.02109	1.222	0.04234	1.1576	0.10602	1.1117	0.10369	1.0912		0.21194	1.2506		0.21194	0.1553	0.4541	0.5871	12.7167	0.7021	0.7508
-0.764	-0.3147	-0.429	-0.5935																	0.02112	1.2214	0.0424	1.1579	0.10616	1.112	0.10383	1.0912		0.21222	1.2509		0.21222	0.1553	0.4541	0.5877	12.7333	0.7028	0.7489
-0.765	-0.3143	-0.4288	-0.593																	0.02115	1.222	0.04245	1.1579	0.1063	1.112	0.10396	1.0915		0.2125	1.2506		0.2125	0.1531	0.4541	0.5877	12.75	0.7022	0.7489
-0.766	-0.314	-0.4284	-0.5922																	0.02117	1.2233	0.04251	1.1576	0.10644	1.1117	0.1041	1.0909		0.21278	1.2506		0.21278	0.1546	0.4547	0.5871	12.7667	0.7023	0.7485
-0.767	-0.3137	-0.4283	-0.5919																	0.0212	1.2236	0.04256	1.1569	0.10658	1.1117	0.10424	1.0909		0.21306	1.2506		0.21306	0.1543	0.4551	0.5874	12.7833	0.7028	0.7505
-0.768	-0.3134	-0.4278	-0.5912																	0.02123	1.2239	0.04262	1.1582	0.10672	1.112	0.10437	1.0906		0.21333	1.2506		0.21333	0.1537	0.4551	0.5865	12.8	0.7022	0.7494
-0.769	-0.3132	-0.4277	-0.5908																	0.02126	1.2245	0.04267	1.1573	0.10686	1.112	0.10451	1.0906		0.21361	1.2503		0.21361	0.154	0.4538	0.5871	12.8167	0.7023	0.7532
-0.77	-0.313	-0.4273	-0.5902																	0.02128	1.2242	0.04273	1.1579	0.107	1.1129	0.10464	1.0906		0.21389	1.2503		0.21389	0.1522	0.4538	0.5871	12.8333	0.7017	0.7533
-0.771	-0.3127	-0.4272	-0.5898																	0.02131	1.2242	0.04278	1.1585	0.10714	1.1123	0.10478	1.0909		0.21417	1.25		0.21417	0.1534	0.4551	0.5874	12.85	0.7038	0.7525
-0.772	-0.3125	-0.4267	-0.5893																	0.02134	1.2248	0.04284	1.1576	0.10727	1.1126	0.10491	1.0906		0.21444	1.2503		0.21444	0.1543	0.4535	0.5874	12.8667	0.7042	0.7507
-0.773	-0.3122	-0.4266	-0.5889																	0.02137	1.2233	0.0429	1.1579	0.10741	1.112	0.10505	1.0906		0.21472	1.2503		0.21472	0.154	0.4541	0.5856	12.8833	0.7039	0.7503
-0.774	-0.312	-0.4262	-0.5882																	0.02139	1.2239	0.04295	1.1579	0.10755	1.1123	0.10519	1.09		0.215	1.2503		0.215	0.1506	0.4544	0.5871	12.9	0.7043	0.7485
-0.775	-0.3117	-0.4262	-0.588																	0.02142	1.2239	0.04301	1.1579	0.10769	1.1123	0.10532	1.09		0.21528	1.2503		0.21528	0.1525	0.4544	0.5871	12.9167	0.7063	0.75
-0.776	-0.3115	-0.4258	-0.5874																	0.02145	1.2239	0.04306	1.1573	0.10783	1.1123	0.10546	1.09		0.21556	1.2503		0.21556	0.154	0.4551	0.5868	12.9333	0.7077	0.7502
-0.777	-0.3112	-0.4258	-0.5871																	0.02148	1.2239	0.04312	1.1573	0.10797	1.112	0.10559	1.09		0.21583	1.2503		0.21583	0.1534	0.4547	0.5868	12.95	0.7072	0.7497
-0.778	-0.311	-0.4254	-0.5867																	0.0215	1.2233	0.04317	1.1569	0.10811	1.1123	0.10573	1.0906		0.21611	1.2503		0.21611	0.1528	0.4544	0.5874	12.9667	0.7067	0.7498
-0.779	-0.3107	-0.4255	-0.5865																	0.02153	1.2227	0.04323	1.1563	0.10825	1.1123	0.10586	1.0906		0.21639	1.2503		0.21639	0.1522	0.4544	0.5871	12.9833	0.7068	0.7513
-0.78	-0.3106	-0.4253	-0.5863																	0.02156	1.223	0.04329	1.1569	0.10839	1.1126	0.106	1.09		0.21667	1.2503		0.21667	0.1537	0.4544	0.585	13	0.7063	0.7497
-0.781	-0.3102	-0.4253	-0.5859																	0.02159	1.2233	0.04334	1.1573	0.10852	1.1123	0.10614	1.0906		0.21694	1.2503		0.21694	0.1534	0.4541	0.5871	13.0167	0.7067	0.7496
-0.782	-0.3101	-0.4251	-0.5857																	0.02162	1.223	0.0434	1.1566	0.10866	1.1123	0.10627	1.0906		0.21722	1.2503		0.21722	0.1519	0.4544	0.5865	13.0333	0.7064	0.7503
-0.783	-0.3099	-0.4253	-0.5855																	0.02164	1.2227	0.04345	1.1563	0.1088	1.112	0.10641	1.09		0.2175	1.2503		0.2175	0.1534	0.4547	0.5862	13.05	0.7062	0.7528
-0.784	-0.3098	-0.425	-0.5851																	0.02167	1.2214	0.04351	1.1566	0.10894	1.1117	0.10654	1.09		0.21778	1.2503		0.21778	0.154	0.4538	0.5868	13.0667	0.7065	0.7491
-0.785	-0.3097	-0.4252	-0.585																	0.0217	1.222	0.04356	1.1573	0.10908	1.1123	0.10668	1.0906		0.21806	1.2506		0.21806	0.1506	0.4547	0.585	13.0833	0.7062	0.7575
-0.786	-0.3096	-0.425	-0.5849																	0.02173	1.222	0.04362	1.1579	0.10922	1.1123	0.10681	1.0906		0.21833	1.2506		0.21833	0.1509	0.4538	0.5865	13.1	0.7057	0.7554
-0.787	-0.3094	-0.4251	-0.5847																	0.02175	1.223	0.04367	1.1573	0.10936	1.1123	0.10695	1.0906		0.21861	1.2506		0.21861	0.1525	0.4551	0.5874	13.1167	0.7051	0.7561
-0.788	-0.3094	-0.425	-0.5845																	0.02178	1.223	0.04373	1.1569	0.1095	1.1123	0.10709	1.0906		0.21889	1.2506		0.21889	0.1525	0.4535	0.5862	13.1333	0.7043	0.7552
-0.789	-0.3092	-0.4251	-0.5844																	0.02181	1.2217	0.04379	1.1573	0.10964	1.1126	0.10722	1.0906		0.21917	1.2503		0.21917	0.1537	0.4541	0.5868	13.15	0.7041	0.7646
-0.79	-0.3092	-0.4249	-0.5844																	0.02184	1.2214	0.04384	1.1579	0.10978	1.1126	0.10736	1.09		0.21944	1.2503		0.21944	0.1522	0.4547	0.5865	13.1667	0.7048	0.7638
-0.791	-0.309	-0.4251	-0.5845																	0.02186	1.2205	0.0439	1.1573	0.10991	1.1123	0.10749	1.0906		0.21972	1.2503		0.21972	0.1497	0.4547	0.5865	13.1833	0.7049	0.7616
-0.792	-0.3089	-0.425	-0.5844																	0.02189	1.2217	0.04395	1.1579	0.11005	1.1123	0.10763	1.0906		0.22	1.2503		0.22	0.1522	0.4544	0.5856	13.2	0.7043	0.7644
-0.793	-0.3087	-0.4253	-0.5842																	0.02192	1.2214	0.04401	1.1573	0.11019	1.1126	0.10777	1.0906		0.22028	1.2503		0.22028	0.1531	0.4544	0.5871	13.2167	0.7048	0.7632
-0.794	-0.3086	-0.4252	-0.5842																	0.02195	1.2224	0.04406	1.1576	0.11033	1.1123	0.1079	1.09		0.22056	1.25		0.22056	0.1515	0.4547	0.5862	13.2333	0.7039	0.7618
-0.795	-0.3085	-0.4255	-0.5844																	0.02197	1.2233	0.04412	1.1569	0.11047	1.1123	0.10804	1.09		0.22083	1.25		0.22083	0.1475	0.4529	0.5856	13.25	0.7031	0.7597
-0.796	-0.3085	-0.4256	-0.5844																	0.022	1.223	0.04417	1.1582	0.11061	1.1123	0.10817	1.0906		0.22111	1.2503		0.22111	0.1503	0.4529	0.5862	13.2667	0.7031	0.7591
-0.797	-0.3082	-0.4259	-0.5846																	0.02203	1.2236	0.04423	1.1576	0.11075	1.1126	0.10831	1.0906		0.22139	1.2503		0.22139	0.1519	0.4547	0.5853	13.2833	0.7026	0.7583
-0.798	-0.3083	-0.4259	-0.5846																	0.02206	1.2236	0.04429	1.1566	0.11089	1.1126	0.10844	1.0909		0.22167	1.25		0.22167	0.1522	0.4538	0.5865	13.3	0.7033	0.7605
-0.799	-0.3082	-0.4263	-0.5849																	0.02209	1.2242	0.04434	1.1563	0.11103	1.1117	0.10858	1.0906		0.22194	1.25		0.22194	0.1515	0.4547	0.585	13.3167	0.7025	0.7592
-0.8	-0.3082	-0.4263	-0.5849																	0.02211	1.2233	0.0444	1.1566	0.11116	1.112	0.10872	1.0906		0.22222	1.2506		0.22222	0.1515	0.4547	0.5856	13.3333	0.7018	0.7576
-0.801	-0.3082	-0.4267	-0.5852																	0.02214	1.2239	0.04445	1.1569	0.1113	1.1126	0.10885	1.0897		0.2225	1.2503		0.2225	0.1519	0.4551	0.585	13.35	0.7017	0.7559
-0.802	-0.3082	-0.4267	-0.5854																	0.02217	1.2245	0.04451	1.1557	0.11144	1.112	0.10899	1.0897		0.22278	1.2506		0.22278	0.1519	0.4538	0.5853	13.3667	0.7017	0.7576
-0.803	-0.3081	-0.4271	-0.5857																	0.0222	1.2233	0.04456	1.1551	0.11158	1.112	0.10912	1.0894		0.22306	1.2509		0.22306	0.1506	0.4544	0.5831	13.3833	0.7021	0.7569
-0.804	-0.3083	-0.4272	-0.5857																	0.02222	1.2242	0.04462	1.156	0.11172	1.112	0.10926	1.0897		0.22333	1.2509		0.22333	0.1463	0.4547	0.5853	13.4	0.7016	0.7559
-0.805	-0.3082	-0.4275	-0.5861																	0.02225	1.2239	0.04467	1.1551	0.11186	1.112	0.1094	1.089		0.22361	1.2506		0.22361	0.1494	0.4547	0.585	13.4167	0.7038	0.7554
-0.806	-0.3083	-0.4276	-0.5861																	0.02228	1.2242	0.04473	1.1548	0.112	1.1123	0.10953	1.0894		0.22389	1.2503		0.22389	0.1525	0.4541	0.585	13.4333	0.7056	0.7547
-0.807	-0.3082	-0.428	-0.5865																	0.02231	1.2242	0.04479	1.1545	0.11214	1.1126	0.10967	1.089		0.22417	1.2503		0.22417	0.1503	0.4541	0.5843	13.45	0.7044	0.7558
-0.808	-0.3083	-0.4281	-0.5868																	0.02233	1.2245	0.04484	1.1542	0.11228	1.1126	0.1098	1.0887		0.22444	1.2503		0.22444	0.1494	0.4551	0.585	13.4667	0.7042	0.7553
-0.809	-0.3082	-0.4287	-0.5873																	0.02236	1.2242	0.0449	1.1551	0.11242	1.1123	0.10994	1.0887		0.22472	1.2503		0.22472	0.1491	0.4532	0.5853	13.4833	0.7033	0.7555
-0.81	-0.3082	-0.4288	-0.5876																	0.02239	1.2239	0.04495	1.1545	0.11255	1.112	0.11007	1.0887		0.225	1.2503		0.225	0.1528	0.4529	0.5846	13.5	0.703	0.7558
-0.811	-0.3082	-0.4294	-0.5883																	0.02242	1.2245	0.04501	1.1545	0.11269	1.1117	0.11021	1.089		0.22528	1.25		0.22528	0.1494	0.4535	0.5853	13.5167	0.7033	0.755
-0.812	-0.3083	-0.4297	-0.5888																	0.02244	1.2239	0.04506	1.1545	0.11283	1.1123	0.11035	1.089		0.22556	1.2503		0.22556	0.1491	0.4529	0.5846	13.5333	0.7031	0.755
-0.813	-0.3083	-0.4302	-0.5893																	0.02247	1.2236	0.04512	1.1538	0.11297	1.1132	0.11048	1.0894		0.22583	1.2503		0.22583	0.15	0.4541	0.585	13.55	0.7029	0.7543
-0.814	-0.3084	-0.4305	-0.5897																	0.0225	1.2239	0.04517	1.1538	0.11311	1.1132	0.11062	1.0894		0.22611	1.2503		0.22611	0.1506	0.4544	0.5843	13.5667	0.7026	0.7538
-0.815	-0.3085	-0.431	-0.5904																	0.02253	1.2239	0.04523	1.1542	0.11325	1.1126	0.11075	1.089		0.22639	1.25		0.22639	0.1515	0.4535	0.5843	13.5833	0.7034	0.7522
-0.816	-0.3087	-0.4312	-0.5906																	0.02256	1.2236	0.04529	1.1551	0.11339	1.1129	0.11089	1.089		0.22667	1.25		0.22667	0.1481	0.4538	0.5834	13.6	0.7038	0.7504
-0.817	-0.3088	-0.4318	-0.5914																	0.02258	1.2217	0.04534	1.1538	0.11353	1.1129	0.11103	1.0894		0.22694	1.25		0.22694	0.1497	0.4535	0.585	13.6167	0.7047	0.7512
-0.818	-0.309	-0.432	-0.5919																	0.02261	1.222	0.0454	1.1535	0.11367	1.1132	0.11116	1.089		0.22722	1.2503		0.22722	0.1497	0.4544	0.585	13.6333	0.7038	0.7505
-0.819	-0.3092	-0.4326	-0.5927																	0.02264	1.2227	0.04545	1.1542	0.1138	1.1129	0.1113	1.089		0.2275	1.2503		0.2275	0.1515	0.4541	0.5843	13.65	0.7034	0.7514
-0.82	-0.3094	-0.4329	-0.5931																	0.02267	1.2214	0.04551	1.1548	0.11394	1.1132	0.11143	1.089		0.22778	1.2503		0.22778	0.1491	0.4541	0.584	13.6667	0.7028	0.7505
-0.821	-0.3094	-0.4333	-0.5935																	0.02269	1.2208	0.04556	1.1557	0.11408	1.1129	0.11157	1.0887		0.22806	1.2503		0.22806	0.1488	0.4544	0.5843	13.6833	0.703	0.7513
-0.822	-0.3096	-0.4336	-0.5941																	0.02272	1.2205	0.04562	1.1551	0.11422	1.1132	0.11171	1.089		0.22833	1.2503		0.22833	0.1488	0.4541	0.5846	13.7	0.7025	0.7506
-0.823	-0.3096	-0.4342	-0.5948																	0.02275	1.2183	0.04567	1.156	0.11436	1.1129	0.11184	1.0894		0.22861	1.2503		0.22861	0.1519	0.4541	0.5837	13.7167	0.7015	0.7537
-0.824	-0.3097	-0.4345	-0.5953																	0.02278	1.2189	0.04573	1.1545	0.1145	1.1132	0.11198	1.0887		0.22889	1.2503		0.22889	0.1503	0.4538	0.5837	13.7333	0.7047	0.753
-0.825	-0.3098	-0.4352	-0.596																	0.0228	1.2183	0.04579	1.1548	0.11464	1.1129	0.11211	1.0887		0.22917	1.2503		0.22917	0.1494	0.4535	0.585	13.75	0.7037	0.7523
-0.826	-0.31	-0.4354	-0.5967																	0.02283	1.2186	0.04584	1.156	0.11478	1.1126	0.11225	1.0887		0.22944	1.2503		0.22944	0.1491	0.4532	0.5837	13.7667	0.7032	0.7537
-0.827	-0.31	-0.4362	-0.5974																	0.02286	1.2196	0.0459	1.156	0.11492	1.1126	0.11238	1.0884		0.22972	1.2503		0.22972	0.1506	0.4538	0.5834	13.7833	0.7032	0.753
-0.828	-0.3103	-0.4365	-0.5982																	0.02289	1.2193	0.04595	1.1551	0.11506	1.1129	0.11252	1.0887		0.23	1.2503		0.23	0.1494	0.4544	0.5846	13.8	0.7019	0.7527
-0.829	-0.3104	-0.4372	-0.5988																	0.02291	1.2205	0.04601	1.156	0.11519	1.1129	0.11266	1.0887		0.23028	1.2506		0.23028	0.1484	0.4544	0.5837	13.8167	0.7018	0.7531
-0.83	-0.3108	-0.4375	-0.5995																	0.02294	1.2193	0.04606	1.1563	0.11533	1.1129	0.11279	1.0887		0.23056	1.2506		0.23056	0.1475	0.4551	0.5837	13.8333	0.7015	0.7527
-0.831	-0.311	-0.4381	-0.6003																	0.02297	1.2196	0.04612	1.1566	0.11547	1.1135	0.11293	1.0884		0.23083	1.2506		0.23083	0.1481	0.4535	0.5834	13.85	0.7023	0.7564
-0.832	-0.3112	-0.4383	-0.6008																	0.023	1.2214	0.04617	1.1563	0.11561	1.1132	0.11306	1.0884		0.23111	1.2506		0.23111	0.1494	0.4544	0.5837	13.8667	0.7025	0.7562
-0.833	-0.3115	-0.4389	-0.6018																	0.02303	1.2217	0.04623	1.1557	0.11575	1.1135	0.1132	1.0884		0.23139	1.2506		0.23139	0.1491	0.4538	0.584	13.8833	0.7019	0.7612
-0.834	-0.3118	-0.4391	-0.6023																	0.02305	1.2224	0.04629	1.1563	0.11589	1.1132	0.11334	1.0881		0.23167	1.2506		0.23167	0.1457	0.4541	0.5831	13.9	0.7013	0.7581
-0.835	-0.3119	-0.4397	-0.6029																	0.02308	1.2227	0.04634	1.1557	0.11603	1.1129	0.11347	1.0884		0.23194	1.2506		0.23194	0.1466	0.4538	0.5837	13.9167	0.7009	0.7583
-0.836	-0.3123	-0.44	-0.6037																	0.02311	1.2224	0.0464	1.1569	0.11617	1.1132	0.11361	1.0887		0.23222	1.2503		0.23222	0.1484	0.4529	0.5831	13.9333	0.7017	0.7573
-0.837	-0.3124	-0.4406	-0.6044																	0.02314	1.2236	0.04645	1.1566	0.11631	1.1126	0.11374	1.0884		0.2325	1.25		0.2325	0.1494	0.4541	0.5834	13.95	0.7011	0.7576
-0.838	-0.3127	-0.441	-0.6049																	0.02316	1.2236	0.04651	1.1563	0.11645	1.1129	0.11388	1.089		0.23278	1.25		0.23278	0.1453	0.4538	0.5834	13.9667	0.7002	0.7569
-0.839	-0.3128	-0.4417	-0.6058																	0.02319	1.2236	0.04656	1.156	0.11658	1.1123	0.11401	1.0887		0.23306	1.2503		0.23306	0.1453	0.4547	0.5819	13.9833	0.6996	0.7618
-0.84	-0.3131	-0.4421	-0.6066																	0.02322	1.223	0.04662	1.156	0.11672	1.1132	0.11415	1.0884		0.23333	1.25		0.23333	0.1475	0.4538	0.5831	14	0.6992	0.7587
-0.841	-0.3133	-0.4429	-0.6074																	0.02325	1.2233	0.04667	1.1563	0.11686	1.1129	0.11429	1.0884		0.23361	1.25		0.23361	0.1497	0.4544	0.5822	14.0167	0.699	0.7572
-0.842	-0.3136	-0.4432	-0.6081																	0.02327	1.223	0.04673	1.1563	0.117	1.1129	0.11442	1.0884		0.23389	1.25		0.23389	0.1466	0.4538	0.5825	14.0333	0.6981	0.7584
-0.843	-0.3138	-0.444	-0.6091																	0.0233	1.223	0.04679	1.1557	0.11714	1.1126	0.11456	1.0884		0.23417	1.2496		0.23417	0.1466	0.4547	0.5825	14.05	0.6981	0.7578
-0.844	-0.3143	-0.4445	-0.6098																	0.02333	1.2227	0.04684	1.1548	0.11728	1.1129	0.11469	1.0884		0.23444	1.2496		0.23444	0.1469	0.4541	0.5837	14.0667	0.6977	0.7567
-0.845	-0.3145	-0.4451	-0.6107																	0.02336	1.2217	0.0469	1.1563	0.11742	1.1126	0.11483	1.0878		0.23472	1.2493		0.23472	0.1481	0.4529	0.5815	14.0833	0.6973	0.7565
-0.846	-0.3151	-0.4455	-0.6116																	0.02338	1.2202	0.04695	1.156	0.11756	1.1129	0.11496	1.0878		0.235	1.2496		0.235	0.1484	0.4551	0.5819	14.1	0.6983	0.7577
-0.847	-0.3154	-0.4462	-0.6126																	0.02341	1.2205	0.04701	1.1557	0.1177	1.1129	0.1151	1.0878		0.23528	1.2493		0.23528	0.1472	0.4541	0.5825	14.1167	0.6973	0.7576
-0.848	-0.3159	-0.4466	-0.6132																	0.02344	1.2208	0.04706	1.1566	0.11783	1.1132	0.11524	1.0881		0.23556	1.2493		0.23556	0.1444	0.4551	0.5825	14.1333	0.6968	0.7588
-0.849	-0.3163	-0.4474	-0.6142																	0.02347	1.2211	0.04712	1.1563	0.11797	1.1129	0.11537	1.0878		0.23583	1.2493		0.23583	0.1463	0.4544	0.5819	14.15	0.6967	0.7602
-0.85	-0.3168	-0.4477	-0.6147																	0.0235	1.222	0.04718	1.1551	0.11811	1.1129	0.11551	1.0878		0.23611	1.2493		0.23611	0.1503	0.4544	0.5822	14.1667	0.6961	0.759
-0.851	-0.3172	-0.4485	-0.6156																	0.02352	1.2227	0.04723	1.1551	0.11825	1.1123	0.11564	1.0875		0.23639	1.249		0.23639	0.1478	0.4538	0.5815	14.1833	0.6961	0.7581
-0.852	-0.3177	-0.449	-0.6164																	0.02355	1.2224	0.04729	1.1545	0.11839	1.1129	0.11578	1.0878		0.23667	1.249		0.23667	0.1469	0.4551	0.5812	14.2	0.6958	0.7575
-0.853	-0.318	-0.45	-0.6175																	0.02358	1.223	0.04734	1.1551	0.11853	1.1126	0.11592	1.0872		0.23694	1.2493		0.23694	0.1457	0.4532	0.5815	14.2167	0.6957	0.7567
-0.854	-0.3186	-0.4507	-0.6183																	0.02361	1.2217	0.0474	1.1551	0.11867	1.1129	0.11605	1.0872		0.23722	1.2493		0.23722	0.1469	0.4541	0.5822	14.2333	0.6953	0.7572
-0.855	-0.3189	-0.4517	-0.6195																	0.02363	1.2227	0.04745	1.156	0.11881	1.1132	0.11619	1.0872		0.2375	1.2493		0.2375	0.1481	0.4551	0.5812	14.25	0.6989	0.7583
-0.856	-0.3194	-0.4525	-0.6204																	0.02366	1.2205	0.04751	1.1557	0.11895	1.1126	0.11632	1.0875		0.23778	1.2493		0.23778	0.1478	0.4541	0.5815	14.2667	0.6986	0.757
-0.857	-0.3199	-0.4538	-0.6217																	0.02369	1.2208	0.04756	1.156	0.11909	1.1129	0.11646	1.0872		0.23806	1.2496		0.23806	0.1457	0.4547	0.5815	14.2833	0.6977	0.7561
-0.858	-0.3205	-0.4546	-0.6226																	0.02372	1.2208	0.04762	1.1563	0.11922	1.1126	0.11659	1.0872		0.23833	1.2496		0.23833	0.1463	0.4551	0.5803	14.3	0.6972	0.7572
-0.859	-0.3211	-0.456	-0.6241																	0.02374	1.2208	0.04768	1.1557	0.11936	1.1129	0.11673	1.0875		0.23861	1.2496		0.23861	0.1466	0.4544	0.5815	14.3167	0.6968	0.7585
-0.86	-0.322	-0.4571	-0.6251																	0.02377	1.2214	0.04773	1.1548	0.1195	1.1126	0.11687	1.0869		0.23889	1.2496		0.23889	0.1472	0.4541	0.5822	14.3333	0.6968	0.7579
-0.861	-0.3227	-0.4584	-0.6264																	0.0238	1.2224	0.04779	1.1548	0.11964	1.1132	0.117	1.0869		0.23917	1.2496		0.23917	0.146	0.4551	0.5809	14.35	0.6962	0.7583
-0.862	-0.3236	-0.4596	-0.6277																	0.02383	1.2205	0.04784	1.1548	0.11978	1.1132	0.11714	1.0872		0.23944	1.2496		0.23944	0.1457	0.4547	0.5819	14.3667	0.696	0.7618
-0.863	-0.3242	-0.4612	-0.6292																	0.02385	1.2202	0.0479	1.1545	0.11992	1.1132	0.11727	1.0866		0.23972	1.2496		0.23972	0.1457	0.4551	0.5812	14.3833	0.696	0.7603
-0.864	-0.3252	-0.4625	-0.6306																	0.02388	1.2205	0.04795	1.1542	0.12006	1.1132	0.11741	1.0869		0.24	1.2496		0.24	0.1475	0.4541	0.5809	14.4	0.6954	0.7611
-0.865	-0.3259	-0.4643	-0.6322																	0.02391	1.2205	0.04801	1.1545	0.1202	1.1129	0.11754	1.0866		0.24028	1.2496		0.24028	0.1491	0.4544	0.5815	14.4167	0.6954	0.7604
-0.866	-0.3267	-0.4657	-0.6335																	0.02394	1.2211	0.04806	1.1538	0.12034	1.1132	0.11768	1.0866		0.24056	1.2496		0.24056	0.1453	0.4538	0.5815	14.4333	0.6953	0.7585
-0.867	-0.3274	-0.4677	-0.6352																	0.02397	1.2224	0.04812	1.1538	0.12047	1.1132	0.11782	1.0866		0.24083	1.2493		0.24083	0.1432	0.4541	0.5815	14.45	0.6949	0.764
-0.868	-0.3284	-0.4696	-0.6369																	0.02399	1.222	0.04818	1.1545	0.12061	1.1129	0.11795	1.0863		0.24111	1.2493		0.24111	0.1447	0.4547	0.5819	14.4667	0.6953	0.7629
-0.869	-0.3291	-0.4718	-0.6387																	0.02402	1.2214	0.04823	1.1545	0.12075	1.1126	0.11809	1.0863		0.24139	1.249		0.24139	0.1457	0.4541	0.5819	14.4833	0.6951	0.7603
-0.87	-0.3301	-0.4738	-0.6405																	0.02405	1.2214	0.04829	1.1542	0.12089	1.1126	0.11822	1.0863		0.24167	1.2493		0.24167	0.1469	0.4547	0.5822	14.5	0.6943	0.7591
-0.871	-0.3308	-0.4763	-0.6429																	0.02408	1.2233	0.04834	1.1551	0.12103	1.1123	0.11836	1.0863		0.24194	1.2493		0.24194	0.1463	0.4547	0.5822	14.5167	0.6942	0.7587
-0.872	-0.3319	-0.4786	-0.6448																	0.0241	1.2239	0.0484	1.1545	0.12117	1.1123	0.1185	1.0856		0.24222	1.2493		0.24222	0.1422	0.4541	0.5822	14.5333	0.6936	0.7571
-0.873	-0.3329	-0.4813	-0.6472																	0.02413	1.2242	0.04845	1.1557	0.12131	1.1117	0.11863	1.0859		0.2425	1.2493		0.2425	0.1444	0.4547	0.5822	14.55	0.6941	0.7569
-0.874	-0.3341	-0.4837	-0.6492																	0.02416	1.223	0.04851	1.1548	0.12145	1.1117	0.11877	1.0856		0.24278	1.2496		0.24278	0.1466	0.4547	0.5809	14.5667	0.6944	0.7575
-0.875	-0.3353	-0.4864	-0.6515																	0.02419	1.2236	0.04856	1.1557	0.12159	1.1117	0.1189	1.0856		0.24306	1.2493		0.24306	0.146	0.4547	0.5812	14.5833	0.6943	0.757
-0.876	-0.3367	-0.4889	-0.6537																	0.02421	1.2227	0.04862	1.1548	0.12173	1.1117	0.11904	1.0859		0.24333	1.249		0.24333	0.1432	0.4544	0.5819	14.6	0.694	0.7571
-0.877	-0.3379	-0.4917	-0.6563																	0.02424	1.223	0.04868	1.1557	0.12186	1.1114	0.11917	1.0853		0.24361	1.249		0.24361	0.1429	0.4544	0.5822	14.6167	0.6946	0.7571
-0.878	-0.3395	-0.4942	-0.6588																	0.02427	1.2211	0.04873	1.1551	0.122	1.112	0.11931	1.0856		0.24389	1.249		0.24389	0.1444	0.4547	0.5815	14.6333	0.6944	0.757
-0.879	-0.3408	-0.4971	-0.6615																	0.0243	1.2205	0.04879	1.1551	0.12214	1.1117	0.11945	1.0853		0.24417	1.2493		0.24417	0.1447	0.4544	0.5815	14.65	0.6938	0.7569
-0.88	-0.3424	-0.4996	-0.6639																	0.02432	1.2202	0.04884	1.1545	0.12228	1.1114	0.11958	1.0853		0.24444	1.249		0.24444	0.146	0.4544	0.5806	14.6667	0.6935	0.7559
-0.881	-0.3438	-0.5026	-0.6667																	0.02435	1.2205	0.0489	1.1542	0.12242	1.1108	0.11972	1.0853		0.24472	1.249		0.24472	0.1453	0.4541	0.5819	14.6833	0.6931	0.7553
-0.882	-0.3454	-0.5053	-0.6694																	0.02438	1.2189	0.04895	1.1535	0.12256	1.1114	0.11985	1.085		0.245	1.249		0.245	0.1441	0.4544	0.5809	14.7	0.6932	0.7634
-0.883	-0.3468	-0.5084	-0.6723																	0.02441	1.2208	0.04901	1.1545	0.1227	1.1117	0.11999	1.085		0.24528	1.249		0.24528	0.145	0.4551	0.5825	14.7167	0.6921	0.7599
-0.884	-0.3485	-0.5112	-0.6753																	0.02444	1.2196	0.04906	1.1535	0.12284	1.1117	0.12012	1.085		0.24556	1.249		0.24556	0.1444	0.4547	0.5819	14.7333	0.6921	0.7596
-0.885	-0.35	-0.5145	-0.6785																	0.02446	1.2202	0.04912	1.1535	0.12298	1.112	0.12026	1.085		0.24583	1.2487		0.24583	0.1457	0.4541	0.5815	14.75	0.6916	0.7598
-0.886	-0.3519	-0.5175	-0.6819																	0.02449	1.2214	0.04918	1.1542	0.12312	1.1117	0.1204	1.085		0.24611	1.2487		0.24611	0.1447	0.4535	0.5812	14.7667	0.6923	0.7592
-0.887	-0.3536	-0.5209	-0.6855																	0.02452	1.222	0.04923	1.1548	0.12325	1.112	0.12053	1.085		0.24639	1.2487		0.24639	0.1429	0.4541	0.5812	14.7833	0.6922	0.7739
-0.888	-0.3556	-0.5239	-0.6891																	0.02455	1.2217	0.04929	1.1551	0.12339	1.1117	0.12067	1.0853		0.24667	1.2487		0.24667	0.1441	0.4535	0.5815	14.8	0.6925	0.7726
-0.889	-0.3576	-0.5272	-0.6931																	0.02457	1.2211	0.04934	1.1545	0.12353	1.1108	0.1208	1.0856		0.24694	1.2487		0.24694	0.1457	0.4547	0.5822	14.8167	0.6921	0.7722
-0.89	-0.3599	-0.5301	-0.6966																	0.0246	1.2217	0.0494	1.1551	0.12367	1.1108	0.12094	1.0853		0.24722	1.249		0.24722	0.1475	0.4544	0.5812	14.8333	0.6917	0.7697
-0.891	-0.362	-0.5334	-0.7007																	0.02463	1.2211	0.04945	1.1545	0.12381	1.1108	0.12107	1.085		0.2475	1.2487		0.2475	0.1416	0.4541	0.5809	14.85	0.6926	0.769
-0.892	-0.3645	-0.5362	-0.7045																	0.02466	1.2193	0.04951	1.1551	0.12395	1.1101	0.12121	1.0847		0.24778	1.249		0.24778	0.145	0.4547	0.5803	14.8667	0.6932	0.7703
-0.893	-0.3667	-0.5393	-0.7084																	0.02468	1.2202	0.04956	1.1551	0.12409	1.1108	0.12135	1.0847		0.24806	1.249		0.24806	0.1432	0.4541	0.5809	14.8833	0.6921	0.7761
-0.894	-0.3694	-0.5421	-0.7126																	0.02471	1.2211	0.04962	1.1538	0.12423	1.1111	0.12148	1.0844		0.24833	1.249		0.24833	0.145	0.4541	0.5815	14.9	0.6913	0.7746
-0.895	-0.3717	-0.5453	-0.7168																	0.02474	1.222	0.04968	1.1532	0.12437	1.1114	0.12162	1.0844		0.24861	1.249		0.24861	0.1457	0.4547	0.5815	14.9167	0.6909	0.7738
-0.896	-0.3742	-0.548	-0.7208																	0.02477	1.2208	0.04973	1.1538	0.1245	1.112	0.12175	1.0844		0.24889	1.249		0.24889	0.1441	0.4535	0.5815	14.9333	0.6907	0.7714
-0.897	-0.3766	-0.5512	-0.7253																	0.02479	1.2217	0.04979	1.1535	0.12464	1.1114	0.12189	1.0844		0.24917	1.249		0.24917	0.1426	0.4538	0.5815	14.95	0.6905	0.7705
-0.898	-0.3792	-0.554	-0.7295																	0.02482	1.2211	0.04984	1.1535	0.12478	1.1114	0.12203	1.0844		0.24944	1.249		0.24944	0.1416	0.4541	0.5819	14.9667	0.691	0.7696
-0.899	-0.3817	-0.5574	-0.7344																	0.02485	1.2214	0.0499	1.1532	0.12492	1.1117	0.12216	1.0841		0.24972	1.249		0.24972	0.1438	0.4535	0.5819	14.9833	0.6907	0.7677
-0.9	-0.3845	-0.5604	-0.7392																	0.02488	1.2202	0.04995	1.1529	0.12506	1.112	0.1223	1.0844		0.25	1.2493		0.25	0.1432	0.4544	0.5815	15	0.6912	0.7692
-0.901	-0.387	-0.5637	-0.7442																	0.02491	1.2208	0.05001	1.1542	0.1252	1.1117	0.12243	1.0841		0.25028	1.2493		0.25028	0.1466	0.4541	0.5812	15.0167	0.6922	0.7677
-0.902	-0.3899	-0.5667	-0.7494																	0.02493	1.2189	0.05006	1.1535	0.12534	1.112	0.12257	1.0841		0.25056	1.2493		0.25056	0.1432	0.4541	0.5815	15.0333	0.6925	0.7684
-0.903	-0.3926	-0.5701	-0.7546																	0.02496	1.2217	0.05012	1.1529	0.12548	1.112	0.1227	1.0841		0.25083	1.2493		0.25083	0.1438	0.4544	0.5806	15.05	0.6915	0.7675
-0.904	-0.3957	-0.573	-0.7597																	0.02499	1.2214	0.05018	1.1535	0.12562	1.112	0.12284	1.0835		0.25111	1.2493		0.25111	0.1438	0.4541	0.5809	15.0667	0.6931	0.7669
-0.905	-0.3987	-0.5763	-0.7653																	0.02502	1.2217	0.05023	1.1535	0.12576	1.112	0.12298	1.0841		0.25139	1.2493		0.25139	0.1447	0.4541	0.5815	15.0833	0.6944	0.7665
-0.906	-0.4019	-0.5791	-0.7702																	0.02504	1.2214	0.05029	1.1529	0.12589	1.1117	0.12311	1.0841		0.25167	1.2496		0.25167	0.1447	0.4544	0.5806	15.1	0.6945	0.7672
-0.907	-0.405	-0.5823	-0.7759																	0.02507	1.2217	0.05034	1.1538	0.12603	1.1111	0.12325	1.0844		0.25194	1.2496		0.25194	0.1438	0.4538	0.5806	15.1167	0.695	0.7655
-0.908	-0.4084	-0.5851	-0.781																	0.0251	1.2208	0.0504	1.1548	0.12617	1.1111	0.12338	1.0844		0.25222	1.2496		0.25222	0.1429	0.4541	0.5806	15.1333	0.6944	0.7655
-0.909	-0.4112	-0.5881	-0.7863																	0.02513	1.2214	0.05045	1.1548	0.12631	1.1114	0.12352	1.0844		0.2525	1.2496		0.2525	0.146	0.4541	0.5809	15.15	0.6943	0.7693
-0.91	-0.4146	-0.5909	-0.7916																	0.02515	1.2214	0.05051	1.1545	0.12645	1.1111	0.12365	1.0847		0.25278	1.2496		0.25278	0.1441	0.4544	0.5809	15.1667	0.6941	0.7672
-0.911	-0.4175	-0.5941	-0.7975																	0.02518	1.222	0.05056	1.1535	0.12659	1.1114	0.12379	1.0844		0.25306	1.2496		0.25306	0.145	0.4541	0.5822	15.1833	0.694	0.7706
-0.912	-0.4207	-0.5968	-0.803																	0.02521	1.2217	0.05062	1.1542	0.12673	1.1117	0.12393	1.0844		0.25333	1.2493		0.25333	0.1426	0.4551	0.5806	15.2	0.694	0.771
-0.913	-0.4236	-0.6002	-0.8089																	0.02524	1.2224	0.05068	1.1542	0.12687	1.1114	0.12406	1.0847		0.25361	1.2493		0.25361	0.1419	0.4544	0.5815	15.2167	0.6941	0.7722
-0.914	-0.4267	-0.6031	-0.8143																	0.02526	1.2205	0.05073	1.1545	0.12701	1.1114	0.1242	1.0841		0.25389	1.2496		0.25389	0.1422	0.4535	0.5794	15.2333	0.6937	0.7706
-0.915	-0.4296	-0.6065	-0.8207																	0.02529	1.2202	0.05079	1.1548	0.12714	1.1117	0.12433	1.0841		0.25417	1.2493		0.25417	0.1429	0.4551	0.5812	15.25	0.6934	0.7712
-0.916	-0.4327	-0.6096	-0.8267																	0.02532	1.2211	0.05084	1.1545	0.12728	1.1114	0.12447	1.0841		0.25444	1.2493		0.25444	0.1426	0.4541	0.5812	15.2667	0.6936	0.7704
-0.917	-0.4355	-0.613	-0.833																	0.02535	1.2202	0.0509	1.1542	0.12742	1.1117	0.12461	1.0844		0.25472	1.2493		0.25472	0.1416	0.4557	0.58	15.2833	0.6931	0.771
-0.918	-0.4386	-0.6161	-0.8389																	0.02538	1.2208	0.05095	1.1538	0.12756	1.1114	0.12474	1.0844		0.255	1.2493		0.255	0.1413	0.4532	0.5809	15.3	0.6949	0.7696
-0.919	-0.4415	-0.6195	-0.8453																	0.0254	1.2217	0.05101	1.1545	0.1277	1.1111	0.12488	1.0844		0.25528	1.2493		0.25528	0.1416	0.4547	0.5812	15.3167	0.6945	0.7691
-0.92	-0.4448	-0.6225	-0.8517																	0.02543	1.2224	0.05106	1.1545	0.12784	1.1111	0.12501	1.0841		0.25556	1.2493		0.25556	0.1426	0.4538	0.5794	15.3333	0.6938	0.7729
-0.921	-0.4477	-0.6259	-0.8583																	0.02546	1.2214	0.05112	1.1548	0.12798	1.1111	0.12515	1.0838		0.25583	1.2493		0.25583	0.1426	0.4541	0.5797	15.35	0.6937	0.7729
-0.922	-0.4508	-0.6287	-0.8641																	0.02549	1.2224	0.05118	1.1538	0.12812	1.1114	0.12529	1.0838		0.25611	1.2496		0.25611	0.1422	0.4547	0.5815	15.3667	0.6937	0.7753
-0.923	-0.4537	-0.632	-0.8703																	0.02551	1.2224	0.05123	1.1538	0.12826	1.1114	0.12542	1.0841		0.25639	1.2496		0.25639	0.1404	0.4547	0.58	15.3833	0.6938	0.7724
-0.924	-0.4569	-0.6349	-0.8763																	0.02554	1.2211	0.05129	1.1542	0.1284	1.1117	0.12556	1.0838		0.25667	1.2496		0.25667	0.1391	0.4544	0.5803	15.4	0.6951	0.7714
-0.925	-0.4595	-0.6381	-0.8824																	0.02557	1.2217	0.05134	1.1545	0.12853	1.1114	0.12569	1.0838		0.25694	1.2496		0.25694	0.1419	0.4544	0.5812	15.4167	0.6947	0.7702
-0.926	-0.4625	-0.641	-0.8881																	0.0256	1.2214	0.0514	1.1545	0.12867	1.1114	0.12583	1.0835		0.25722	1.2496		0.25722	0.1447	0.4535	0.5809	15.4333	0.6947	0.7682
-0.927	-0.465	-0.6443	-0.8943																	0.02562	1.2211	0.05145	1.1551	0.12881	1.1114	0.12596	1.0832		0.2575	1.2496		0.2575	0.1444	0.4532	0.5812	15.45	0.6945	0.7685
-0.928	-0.4677	-0.6472	-0.9001																	0.02565	1.2196	0.05151	1.1545	0.12895	1.1111	0.1261	1.0835		0.25778	1.2496		0.25778	0.1419	0.4541	0.5791	15.4667	0.6943	0.7689
-0.929	-0.4701	-0.6507	-0.9065																	0.02568	1.2202	0.05156	1.1542	0.12909	1.1117	0.12624	1.0828		0.25806	1.2496		0.25806	0.1398	0.4541	0.5791	15.4833	0.694	0.7714
-0.93	-0.4726	-0.6536	-0.912																	0.02571	1.2193	0.05162	1.1542	0.12923	1.1114	0.12637	1.0832		0.25833	1.2496		0.25833	0.1438	0.4547	0.5815	15.5	0.6948	0.768
-0.931	-0.4749	-0.6571	-0.9179																	0.02573	1.2196	0.05168	1.1542	0.12937	1.1114	0.12651	1.0832		0.25861	1.2493		0.25861	0.141	0.4547	0.5803	15.5167	0.6945	0.7681
-0.932	-0.4775	-0.6602	-0.924																	0.02576	1.2208	0.05173	1.1542	0.12951	1.1108	0.12664	1.0828		0.25889	1.2493		0.25889	0.1429	0.4532	0.5797	15.5333	0.6938	0.7699
-0.933	-0.4798	-0.6636	-0.9301																	0.02579	1.2196	0.05179	1.1532	0.12965	1.1111	0.12678	1.0832		0.25917	1.249		0.25917	0.1447	0.4544	0.5784	15.55	0.6933	0.7689
-0.934	-0.4825	-0.6665	-0.936																	0.02582	1.2208	0.05184	1.1538	0.12978	1.1108	0.12692	1.0828		0.25944	1.2493		0.25944	0.1395	0.4547	0.5806	15.5667	0.6928	0.7679
-0.935	-0.4847	-0.6697	-0.9418																	0.02585	1.2202	0.0519	1.1538	0.12992	1.1108	0.12705	1.0828		0.25972	1.2493		0.25972	0.1391	0.4544	0.5803	15.5833	0.6914	0.7677
-0.936	-0.4873	-0.6725	-0.9474																	0.02587	1.2205	0.05195	1.1551	0.13006	1.1114	0.12719	1.0828		0.26	1.2493		0.26	0.1422	0.4547	0.5794	15.6	0.6918	0.7684
-0.937	-0.4896	-0.6758	-0.9532																	0.0259	1.2205	0.05201	1.1545	0.1302	1.1108	0.12732	1.0822		0.26028	1.2493		0.26028	0.1413	0.4551	0.58	15.6167	0.6913	0.7698
-0.938	-0.4921	-0.6784	-0.9588																	0.02593	1.2208	0.05207	1.1551	0.13034	1.1108	0.12746	1.0828		0.26056	1.249		0.26056	0.1398	0.4544	0.5791	15.6333	0.6914	0.7693
-0.939	-0.4943	-0.6814	-0.9643																	0.02596	1.2208	0.05212	1.1545	0.13048	1.1114	0.12759	1.0828		0.26083	1.249		0.26083	0.141	0.4544	0.5806	15.65	0.6913	0.7688
-0.94	-0.4966	-0.684	-0.9695																	0.02598	1.2208	0.05218	1.1542	0.13062	1.1114	0.12773	1.0828		0.26111	1.2487		0.26111	0.1395	0.4544	0.5797	15.6667	0.691	0.768
-0.941	-0.4986	-0.687	-0.9749																	0.02601	1.222	0.05223	1.1545	0.13076	1.1114	0.12787	1.0819		0.26139	1.249		0.26139	0.1395	0.4544	0.5803	15.6833	0.6914	0.7695
-0.942	-0.5007	-0.6897	-0.9801																	0.02604	1.222	0.05229	1.1538	0.1309	1.1111	0.128	1.0819		0.26167	1.249		0.26167	0.1401	0.4541	0.5791	15.7	0.691	0.7696
-0.943	-0.5025	-0.6927	-0.9855																	0.02607	1.223	0.05234	1.1535	0.13104	1.1108	0.12814	1.0819		0.26194	1.249		0.26194	0.1404	0.4551	0.58	15.7167	0.6925	0.7682
-0.944	-0.5045	-0.6954	-0.9905																	0.02609	1.2239	0.0524	1.1542	0.13117	1.1111	0.12827	1.0819		0.26222	1.249		0.26222	0.1395	0.4551	0.5791	15.7333	0.6921	0.7677
-0.945	-0.5062	-0.6985	-0.9958																	0.02612	1.2227	0.05245	1.1532	0.13131	1.1111	0.12841	1.0819		0.2625	1.2487		0.2625	0.1391	0.4547	0.5791	15.75	0.6917	0.7683
-0.946	-0.5081	-0.7012	-1.001																	0.02615	1.2217	0.05251	1.1538	0.13145	1.1111	0.12854	1.0819		0.26278	1.2487		0.26278	0.1401	0.4547	0.5788	15.7667	0.6916	0.7687
-0.947	-0.5097	-0.7042	-1.006																	0.02618	1.223	0.05257	1.1538	0.13159	1.1108	0.12868	1.0819		0.26306	1.2487		0.26306	0.1416	0.4551	0.5791	15.7833	0.6917	0.7684
-0.948	-0.5116	-0.7068	-1.011																	0.0262	1.222	0.05262	1.1548	0.13173	1.1114	0.12882	1.0819		0.26333	1.2487		0.26333	0.1413	0.4544	0.5788	15.8	0.6917	0.7685
-0.949	-0.5133	-0.7096	-1.017																	0.02623	1.2211	0.05268	1.1535	0.13187	1.1111	0.12895	1.0819		0.26361	1.2487		0.26361	0.1413	0.4566	0.5784	15.8167	0.6912	0.7688
-0.95	-0.5154	-0.712	-1.021																	0.02626	1.2205	0.05273	1.1532	0.13201	1.1111	0.12909	1.0819		0.26389	1.249		0.26389	0.1398	0.4557	0.5791	15.8333	0.6911	0.7711
-0.951	-0.5171	-0.7148	-1.026																	0.02629	1.2205	0.05279	1.1542	0.13215	1.1114	0.12922	1.0822		0.26417	1.249		0.26417	0.1388	0.4554	0.5794	15.85	0.6911	0.7706
-0.952	-0.519	-0.7171	-1.03																	0.02632	1.2205	0.05284	1.1542	0.13229	1.1108	0.12936	1.0822		0.26444	1.249		0.26444	0.1385	0.4551	0.5791	15.8667	0.6904	0.7709
-0.953	-0.5207	-0.7197	-1.035																	0.02634	1.2193	0.0529	1.1538	0.13242	1.1092	0.1295	1.0822		0.26472	1.249		0.26472	0.1391	0.4566	0.5778	15.8833	0.6902	0.7717
-0.954	-0.5225	-0.7217	-1.039																	0.02637	1.2208	0.05295	1.1538	0.13256	1.1092	0.12963	1.0822		0.265	1.2487		0.265	0.1413	0.456	0.5784	15.9	0.6906	0.772
-0.955	-0.524	-0.7242	-1.043																	0.0264	1.2205	0.05301	1.1538	0.1327	1.1095	0.12977	1.0822		0.26528	1.2487		0.26528	0.1401	0.4557	0.5788	15.9167	0.691	0.7713
-0.956	-0.5257	-0.7262	-1.047																	0.02643	1.2205	0.05307	1.1535	0.13284	1.1095	0.1299	1.0819		0.26556	1.249		0.26556	0.1404	0.4572	0.5784	15.9333	0.6909	0.7709
-0.957	-0.5269	-0.7286	-1.051																	0.02645	1.2211	0.05312	1.1535	0.13298	1.1098	0.13004	1.0822		0.26583	1.2487		0.26583	0.1385	0.456	0.5788	15.95	0.6909	0.7694
-0.958	-0.5283	-0.7307	-1.055																	0.02648	1.2208	0.05318	1.1535	0.13312	1.1095	0.13017	1.0822		0.26611	1.249		0.26611	0.1382	0.4569	0.576	15.9667	0.6901	0.771
-0.959	-0.5295	-0.7332	-1.06																	0.02651	1.2202	0.05323	1.1538	0.13326	1.1101	0.13031	1.0822		0.26639	1.249		0.26639	0.141	0.4566	0.5791	15.9833	0.6896	0.7714
-0.96	-0.5308	-0.7351	-1.063																	0.02654	1.2189	0.05329	1.1545	0.1334	1.1098	0.13045	1.0822		0.26667	1.249		0.26667	0.1404	0.456	0.5788	16	0.6897	0.772
-0.961	-0.5318	-0.7375	-1.067																	0.02656	1.2193	0.05334	1.1538	0.13354	1.1098	0.13058	1.0822		0.26694	1.2493		0.26694	0.1407	0.4569	0.5788	16.0167	0.6899	0.7774
-0.962	-0.5331	-0.7394	-1.071																	0.02659	1.2211	0.0534	1.1535	0.13368	1.1101	0.13072	1.0822		0.26722	1.2493		0.26722	0.1388	0.4569	0.5784	16.0333	0.6891	0.7753
-0.963	-0.5342	-0.7418	-1.075																	0.02662	1.2208	0.05345	1.1542	0.13381	1.1111	0.13085	1.0819		0.2675	1.2496		0.2675	0.1382	0.4569	0.5775	16.05	0.6889	0.7744
-0.964	-0.5357	-0.7436	-1.079																	0.02665	1.2214	0.05351	1.1529	0.13395	1.1101	0.13099	1.0819		0.26778	1.2496		0.26778	0.1373	0.456	0.5788	16.0667	0.6884	0.7755
-0.965	-0.5368	-0.7456	-1.083																	0.02667	1.2211	0.05357	1.1529	0.13409	1.1098	0.13112	1.0819		0.26806	1.2493		0.26806	0.1388	0.4566	0.5778	16.0833	0.6881	0.7743
-0.966	-0.5382	-0.7472	-1.086																	0.0267	1.2211	0.05362	1.1532	0.13423	1.1098	0.13126	1.0819		0.26833	1.2493		0.26833	0.1398	0.4572	0.5784	16.1	0.6881	0.7746
-0.967	-0.5393	-0.7491	-1.089																	0.02673	1.2211	0.05368	1.1532	0.13437	1.1098	0.1314	1.0822		0.26861	1.2493		0.26861	0.1413	0.4572	0.5769	16.1167	0.6876	0.7732
-0.968	-0.5406	-0.7504	-1.092																	0.02676	1.2211	0.05373	1.1532	0.13451	1.1101	0.13153	1.0822		0.26889	1.249		0.26889	0.1391	0.4575	0.5772	16.1333	0.6872	0.7725
-0.969	-0.5416	-0.7522	-1.095																	0.02679	1.2205	0.05379	1.1529	0.13465	1.1098	0.13167	1.0819		0.26917	1.249		0.26917	0.1367	0.456	0.5775	16.15	0.6868	0.7702
-0.97	-0.5427	-0.7533	-1.098																	0.02681	1.2202	0.05384	1.1523	0.13479	1.1098	0.1318	1.0819		0.26944	1.249		0.26944	0.1388	0.4569	0.5769	16.1667	0.6866	0.7699
-0.971	-0.5436	-0.755	-1.101																	0.02684	1.2186	0.0539	1.1529	0.13493	1.1095	0.13194	1.0819		0.26972	1.249		0.26972	0.1388	0.4566	0.5778	16.1833	0.6861	0.7706
-0.972	-0.5446	-0.7563	-1.103																	0.02687	1.2186	0.05395	1.1532	0.13507	1.1098	0.13208	1.0816		0.27	1.2487		0.27	0.1413	0.4572	0.5769	16.2	0.6864	0.7702
-0.973	-0.5453	-0.7578	-1.106																	0.0269	1.2186	0.05401	1.1526	0.1352	1.1095	0.13221	1.0819		0.27028	1.2487		0.27028	0.1413	0.4569	0.5772	16.2167	0.6856	0.7702
[truncated: 119,412 more rows]

## Sheet: Fig.4
Fig. 4a									Fig. 4b				Fig.4c								Fig.4f										Fig4g										Fig.4h
[truncated: 10,803 more rows]

## Sheet: Fig.5
Fig 5b
[truncated: 12 more rows]

## Sheet: Fig.6
Fig.6d
[truncated: 6 more rows]

## Sheet: Supplementary Fig. 4
Supplementary Fig. 4a						Supplementary Fig. 4c									Supplementary Fig. 4d
[truncated: 11,996 more rows]

[truncated: 11 more sheets: Supplementary Fig. 5, Supplementary Fig. 6, Supplementary Fig. 7, Supplementary Fig. 8, Supplementary Fig. 9, Supplementary Fig. 10, Supplementary Fig. 11, Supplementary Fig. 12, Supplementary Fig. 13, Supplementary Fig. 14, Supplementary Fig. 15]
